# Supplementary material for: Comparative analysis of the testes from wild-type and Alkbh5-knockout mice using single-cell RNA sequencing
Source: G3 (Bethesda). 2022 Jun 2;12(8):jkac130. doi: 10.1093/g3journal/jkac130 (PMC9339272; doi:10.1093/g3journal/jkac130)
Supplement: jkac130_Supplemental_Table_S2 [file jkac130_supplemental_table_s2.xlsx]

## Sheet: markers
Differentially expressed genes of different cell populations in the datasets
	p_val	avg_log2FC	pct.1	pct.2	p_val_adj	cluster	gene
Tnp2	0	2.81629	1	0.707	0	1	Tnp2
H2al3	0	2.7621	0.999	0.542	0	1	H2al3
Tnp1	0	2.48118	1	0.67	0	1	Tnp1
Cypt1	0	2.43008	1	0.678	0	1	Cypt1
Prss58	0	2.41327	0.999	0.428	0	1	Prss58
Tex37	0	2.3503	0.999	0.445	0	1	Tex37
Hmgb4	0	2.34714	1	0.701	0	1	Hmgb4
Cypt3	0	2.34458	1	0.681	0	1	Cypt3
Ppp1r2-ps7	0	2.29265	1	0.515	0	1	Ppp1r2-ps7
Iqcf1	0	2.27057	0.999	0.49	0	1	Iqcf1
Tfam	0	2.2412	1	0.573	0	1	Tfam
Spata19	0	2.23557	1	0.708	0	1	Spata19
Gm4984	0	2.21406	0.998	0.586	0	1	Gm4984
Cstl1	0	2.19275	0.999	0.424	0	1	Cstl1
1700019M22Rik	0	2.16751	1	0.648	0	1	1700019M22Rik
Fam71f1	0	2.1362	0.997	0.523	0	1	Fam71f1
Prm1	0	2.06787	1	0.946	0	1	Prm1
Cst8	0	2.05541	1	0.684	0	1	Cst8
Cypt12	0	1.98918	0.998	0.632	0	1	Cypt12
1700084M14Rik	0	1.9797	1	0.618	0	1	1700084M14Rik
1700016C15Rik	0	1.97256	0.991	0.404	0	1	1700016C15Rik
1700010D01Rik	0	1.95417	1	0.671	0	1	1700010D01Rik
Hmgb1-rs17	0	1.90088	0.997	0.424	0	1	Hmgb1-rs17
1700034E13Rik	0	1.89385	1	0.506	0	1	1700034E13Rik
Defb33	0	1.84338	0.997	0.42	0	1	Defb33
Asb17	0	1.82578	0.997	0.489	0	1	Asb17
Gm11634	0	1.82449	0.992	0.405	0	1	Gm11634
Chn2	0	1.81996	1	0.589	0	1	Chn2
Gm136	0	1.80794	0.977	0.382	0	1	Gm136
Gm16226	0	1.79747	0.993	0.478	0	1	Gm16226
Prss55	0	1.79234	0.99	0.452	0	1	Prss55
1700016P04Rik	0	1.755	1	0.529	0	1	1700016P04Rik
Gm5941	0	1.72713	1	0.661	0	1	Gm5941
Cypt15	0	1.72606	0.956	0.474	0	1	Cypt15
Iqcf3	0	1.71365	1	0.614	0	1	Iqcf3
Cypt2	0	1.70564	0.969	0.613	0	1	Cypt2
Kctd16	0	1.69969	0.974	0.428	0	1	Kctd16
Tmco2	0	1.69901	0.99	0.584	0	1	Tmco2
Cylc1	0	1.64233	0.993	0.606	0	1	Cylc1
1700003F12Rik	0	1.63966	1	0.627	0	1	1700003F12Rik
Hils1	0	1.63728	0.998	0.672	0	1	Hils1
H2afb1	0	1.63178	1	0.507	0	1	H2afb1
H1fnt	0	1.63171	0.999	0.509	0	1	H1fnt
4921507P07Rik	0	1.58257	0.998	0.484	0	1	4921507P07Rik
1700003E24Rik	0	1.55106	0.999	0.623	0	1	1700003E24Rik
Smim23	0	1.54443	0.999	0.519	0	1	Smim23
Prss52	0	1.54234	0.927	0.416	0	1	Prss52
Sh3kbp1	0	1.52619	0.973	0.567	0	1	Sh3kbp1
Gm4665	0	1.52363	0.977	0.45	0	1	Gm4665
BC061195	0	1.4957	0.999	0.641	0	1	BC061195
Gabarapl1	0	1.47342	1	0.753	0	1	Gabarapl1
Prm2	0	1.46617	1	0.824	0	1	Prm2
1700015G11Rik	0	1.46282	1	0.479	0	1	1700015G11Rik
Paqr5	0	1.43558	0.997	0.426	0	1	Paqr5
Col20a1	0	1.43135	0.966	0.429	0	1	Col20a1
1700024P04Rik	0	1.42839	1	0.601	0	1	1700024P04Rik
Hypm	0	1.42232	1	0.57	0	1	Hypm
Cdyl	0	1.41789	0.896	0.47	0	1	Cdyl
Prss37	0	1.41536	0.942	0.427	0	1	Prss37
1700027A15Rik	0	1.40396	1	0.529	0	1	1700027A15Rik
Cdrt4	0	1.3892	1	0.537	0	1	Cdrt4
Gm14773	0	1.38871	0.999	0.59	0	1	Gm14773
Dnajb7	0	1.38752	0.978	0.485	0	1	Dnajb7
1700031M16Rik	0	1.38259	1	0.519	0	1	1700031M16Rik
Trp53tg5	0	1.38102	0.949	0.43	0	1	Trp53tg5
Klk1b8	0	1.36467	0.997	0.463	0	1	Klk1b8
H2al1n	0	1.36193	0.979	0.448	0	1	H2al1n
Otub2	0	1.33755	1	0.575	0	1	Otub2
Sh3rf2	0	1.33245	0.999	0.556	0	1	Sh3rf2
Prss51	0	1.32403	0.902	0.29	0	1	Prss51
Cabs1	0	1.31884	1	0.555	0	1	Cabs1
Spaca9	0	1.31813	1	0.676	0	1	Spaca9
4921530L21Rik	0	1.31804	0.897	0.356	0	1	4921530L21Rik
Tmem56	0	1.31651	0.997	0.512	0	1	Tmem56
Gm6760	0	1.3087	1	0.55	0	1	Gm6760
Noxred1	0	1.30444	0.899	0.335	0	1	Noxred1
1700001C19Rik	0	1.26703	1	0.598	0	1	1700001C19Rik
Cby3	0	1.25985	0.885	0.317	0	1	Cby3
Akap4	0	1.25792	1	0.67	0	1	Akap4
4930544D05Rik	0	1.24939	0.996	0.434	0	1	4930544D05Rik
1700029B22Rik	0	1.23818	0.981	0.424	0	1	1700029B22Rik
Oxct2a	0	1.23486	0.968	0.419	0	1	Oxct2a
1700084D21Rik	0	1.23341	0.952	0.375	0	1	1700084D21Rik
Trim36	0	1.23333	0.938	0.503	0	1	Trim36
1700008P02Rik	0	1.23105	0.977	0.384	0	1	1700008P02Rik
1700016H13Rik	0	1.16483	1	0.521	0	1	1700016H13Rik
1700022A22Rik	0	1.1646	0.887	0.468	0	1	1700022A22Rik
1700012A03Rik	0	1.15831	0.998	0.447	0	1	1700012A03Rik
Fam71f2	0	1.15796	0.996	0.532	0	1	Fam71f2
Cyp2a12	0	1.15534	0.932	0.373	0	1	Cyp2a12
Dnajc9	0	1.14653	0.939	0.535	0	1	Dnajc9
Tppp2	0	1.13982	0.998	0.497	0	1	Tppp2
4930417H01Rik	0	1.13556	0.9	0.369	0	1	4930417H01Rik
Ubqlnl	0	1.1244	0.987	0.448	0	1	Ubqlnl
4921517D22Rik	0	1.12144	0.846	0.286	0	1	4921517D22Rik
1700009J07Rik	0	1.11923	0.973	0.37	0	1	1700009J07Rik
Cst13	0	1.11687	0.886	0.428	0	1	Cst13
Ttc24	0	1.10738	0.986	0.402	0	1	Ttc24
Gsg1	0	1.10511	1	0.709	0	1	Gsg1
Ubl4b	0	1.09624	1	0.545	0	1	Ubl4b
Gm14725	0	1.08254	0.881	0.413	0	1	Gm14725
Oxct2b	0	1.07212	0.953	0.373	0	1	Oxct2b
Spata3	0	1.0669	1	0.523	0	1	Spata3
4933411K16Rik	0	1.06666	1	0.567	0	1	4933411K16Rik
Lelp1	0	1.05293	0.999	0.533	0	1	Lelp1
Spata18	0	1.04532	0.997	0.532	0	1	Spata18
Spem1	0	1.04279	0.998	0.48	0	1	Spem1
1700125H03Rik	0	1.04011	0.884	0.333	0	1	1700125H03Rik
4930567H17Rik	0	1.03437	0.871	0.381	0	1	4930567H17Rik
1700017L05Rik	0	1.01716	0.875	0.503	0	1	1700017L05Rik
4930407I10Rik	0	1.01077	0.771	0.277	0	1	4930407I10Rik
Car2	0	1.0087	0.997	0.418	0	1	Car2
4930453H23Rik	0	0.995076	0.876	0.453	0	1	4930453H23Rik
Gm498	0	0.993908	0.971	0.409	0	1	Gm498
1700080E11Rik	0	0.974862	0.971	0.411	0	1	1700080E11Rik
Gapdhs	0	0.971066	1	0.644	0	1	Gapdhs
Klk1b9	0	0.961287	0.92	0.4	0	1	Klk1b9
Cypt14	0	0.940345	0.85	0.349	0	1	Cypt14
Tor1aip1	0	0.92858	0.972	0.677	0	1	Tor1aip1
Oaz3	0	0.911987	1	0.637	0	1	Oaz3
Tssk6	0	0.91189	0.956	0.422	0	1	Tssk6
Bpifa3	0	0.91132	0.937	0.38	0	1	Bpifa3
Fhl5	0	0.904613	0.989	0.573	0	1	Fhl5
Actrt3	0	0.869128	0.777	0.299	0	1	Actrt3
Lrrc69	0	0.850133	0.814	0.328	0	1	Lrrc69
4930512J16Rik	0	0.84417	0.787	0.333	0	1	4930512J16Rik
1700030F04Rik	0	0.833386	0.831	0.325	0	1	1700030F04Rik
Phgdh-ps1	0	0.793652	0.834	0.344	0	1	Phgdh-ps1
1700065J18Rik	0	0.786023	0.76	0.233	0	1	1700065J18Rik
H2al1b	0	0.783182	0.829	0.381	0	1	H2al1b
Spata31d1b	0	0.739247	0.837	0.325	0	1	Spata31d1b
Fbxo39	0	0.713517	0.748	0.252	0	1	Fbxo39
Ccdc185	0	0.694143	0.779	0.233	0	1	Ccdc185
Cntn1	0	0.686359	0.743	0.316	0	1	Cntn1
4930428N03Rik	0	0.683746	0.802	0.377	0	1	4930428N03Rik
1700036O09Rik	0	0.624835	0.758	0.269	0	1	1700036O09Rik
Usp46os1	0	0.611933	0.685	0.256	0	1	Usp46os1
Mgat4e	0	0.561419	0.72	0.316	0	1	Mgat4e
Calr3	0	0.54372	0.839	0.398	0	1	Calr3
Glt6d1	0	0.45643	0.745	0.246	0	1	Glt6d1
AC125074.1	0	0.279541	0.678	0.272	0	1	AC125074.1
Scp2d1	1.2002e-305	0.557504	0.992	0.588	3.14212e-302	1	Scp2d1
Gm30302	3.74065e-284	0.4471	0.656	0.248	9.79302e-281	1	Gm30302
1700027F06Rik	1.58107e-258	0.281403	0.787	0.389	4.13925e-255	1	1700027F06Rik
Akap3	9.87467e-254	0.825187	0.906	0.571	2.58519e-250	1	Akap3
Tmigd3	5.04978e-253	0.661154	0.863	0.465	1.32203e-249	1	Tmigd3
Erich3	7.50039e-222	0.642168	0.933	0.58	1.9636e-218	1	Erich3
1700056E22Rik	1.44825e-219	0.297444	0.708	0.347	3.79152e-216	1	1700056E22Rik
1700095A21Rik	3.58145e-216	0.656683	0.785	0.382	9.37622e-213	1	1700095A21Rik
Mrps36	6.129e-206	0.526292	0.812	0.5	1.60457e-202	1	Mrps36
Ppp1r2-ps3	9.65243e-205	0.652109	0.828	0.495	2.52701e-201	1	Ppp1r2-ps3
Asns	2.30931e-199	0.506742	0.801	0.47	6.04577e-196	1	Asns
Ifngr2	4.41565e-170	0.302253	0.639	0.311	1.15602e-166	1	Ifngr2
Camk2b	6.4403e-160	0.315163	0.584	0.243	1.68607e-156	1	Camk2b
Gm28269	1.88897e-159	0.355949	0.71	0.403	4.94533e-156	1	Gm28269
Adig	8.22008e-153	0.497663	0.681	0.298	2.15202e-149	1	Adig
Osgin1	2.0418e-148	0.295548	0.744	0.416	5.34543e-145	1	Osgin1
Kif2b	2.16652e-146	0.280003	0.933	0.576	5.67196e-143	1	Kif2b
Dynlt3	1.94864e-141	0.430984	0.854	0.594	5.10155e-138	1	Dynlt3
Klk1	1.33809e-133	0.331589	0.63	0.346	3.50312e-130	1	Klk1
Fam71b	1.24431e-129	0.220492	0.573	0.263	3.25759e-126	1	Fam71b
Gm8251	2.62127e-129	0.251843	0.619	0.344	6.86248e-126	1	Gm8251
Sox5os3	1.17206e-125	0.371456	0.645	0.301	3.06844e-122	1	Sox5os3
Gm597	6.01481e-125	0.331544	0.598	0.313	1.57468e-121	1	Gm597
Iqcf6	3.31076e-117	0.384193	0.62	0.306	8.66756e-114	1	Iqcf6
1700001P01Rik	0	3.15257	0.991	0.358	0	2	1700001P01Rik
Tex29	0	2.60614	0.982	0.425	0	2	Tex29
Spata46	0	2.60019	0.993	0.458	0	2	Spata46
Fam209	0	2.59227	0.991	0.392	0	2	Fam209
Tex36	0	2.58154	0.988	0.397	0	2	Tex36
Crls1	0	2.47209	0.97	0.38	0	2	Crls1
Spata45	0	2.44264	0.987	0.413	0	2	Spata45
Lyzl6	0	2.39525	0.993	0.414	0	2	Lyzl6
4930558C23Rik	0	2.37114	0.991	0.439	0	2	4930558C23Rik
1700031L13Rik	0	2.361	0.984	0.427	0	2	1700031L13Rik
1700113H08Rik	0	2.34335	0.989	0.439	0	2	1700113H08Rik
Spaca3	0	2.2821	0.987	0.434	0	2	Spaca3
Acrv1	0	2.26691	0.989	0.421	0	2	Acrv1
Spata31	0	2.26262	0.97	0.403	0	2	Spata31
1700013D24Rik	0	2.25365	0.98	0.436	0	2	1700013D24Rik
4933436I01Rik	0	2.23051	0.955	0.454	0	2	4933436I01Rik
Gtsf1l	0	2.2268	0.99	0.477	0	2	Gtsf1l
Efcab9	0	2.20492	0.992	0.444	0	2	Efcab9
Eqtn	0	2.20377	0.971	0.369	0	2	Eqtn
1700016G14Rik	0	2.1837	0.988	0.374	0	2	1700016G14Rik
Lyzl1	0	2.15705	0.991	0.53	0	2	Lyzl1
Spaca4	0	2.15428	0.98	0.355	0	2	Spaca4
1700007K09Rik	0	2.12613	0.978	0.47	0	2	1700007K09Rik
Tbc1d23	0	2.12333	0.959	0.293	0	2	Tbc1d23
Spaca1	0	2.10578	0.975	0.358	0	2	Spaca1
1700001J03Rik	0	2.08687	0.996	0.631	0	2	1700001J03Rik
Gm4275	0	2.07973	0.975	0.543	0	2	Gm4275
Ankrd7	0	2.0735	0.997	0.461	0	2	Ankrd7
1700067P10Rik	0	2.06065	0.982	0.438	0	2	1700067P10Rik
Plac8l1	0	2.04328	0.988	0.43	0	2	Plac8l1
Tex33	0	2.03511	0.997	0.564	0	2	Tex33
Spata9	0	2.0346	0.98	0.387	0	2	Spata9
Tsc22d4	0	2.02389	0.987	0.377	0	2	Tsc22d4
Tsga8	0	2.01582	0.987	0.563	0	2	Tsga8
Hsfy2	0	1.98564	0.957	0.329	0	2	Hsfy2
Pdzk1ip1	0	1.98383	0.978	0.35	0	2	Pdzk1ip1
Gm35216	0	1.98176	0.955	0.375	0	2	Gm35216
1700028P14Rik	0	1.97866	0.996	0.405	0	2	1700028P14Rik
BC051142	0	1.97855	1	0.687	0	2	BC051142
Prkg1	0	1.95971	0.975	0.413	0	2	Prkg1
Sox5	0	1.92943	0.968	0.423	0	2	Sox5
4930513O06Rik	0	1.9269	0.928	0.278	0	2	4930513O06Rik
Fam183b	0	1.92026	0.996	0.548	0	2	Fam183b
Best1	0	1.91132	0.984	0.494	0	2	Best1
4930522H14Rik	0	1.91028	0.989	0.515	0	2	4930522H14Rik
Arrdc5	0	1.9027	0.982	0.415	0	2	Arrdc5
Fndc11	0	1.8907	0.972	0.396	0	2	Fndc11
Cep290	0	1.88727	0.988	0.538	0	2	Cep290
Tekt2	0	1.87943	0.992	0.474	0	2	Tekt2
Cldn34c4	0	1.87559	0.937	0.352	0	2	Cldn34c4
Cypt4	0	1.85376	0.999	0.684	0	2	Cypt4
2900092C05Rik	0	1.8428	0.988	0.555	0	2	2900092C05Rik
1700049L16Rik	0	1.83386	0.976	0.428	0	2	1700049L16Rik
Hist1h2bp	0	1.82976	0.978	0.436	0	2	Hist1h2bp
Dusp13	0	1.82641	0.99	0.426	0	2	Dusp13
Tex43	0	1.82553	0.985	0.556	0	2	Tex43
Fyb	0	1.82212	0.973	0.345	0	2	Fyb
1700093K21Rik	0	1.8152	0.983	0.474	0	2	1700093K21Rik
Rnf151	0	1.80473	0.997	0.619	0	2	Rnf151
Tmem190	0	1.80408	0.969	0.389	0	2	Tmem190
Uri1	0	1.78814	0.973	0.462	0	2	Uri1
Ccdc89	0	1.78458	0.985	0.374	0	2	Ccdc89
Sun5	0	1.77856	0.95	0.342	0	2	Sun5
Ube2dnl1	0	1.77061	0.938	0.384	0	2	Ube2dnl1
4933416O17Rik	0	1.7701	0.962	0.471	0	2	4933416O17Rik
Clip1	0	1.76133	0.978	0.555	0	2	Clip1
Triml1	0	1.7602	0.952	0.323	0	2	Triml1
Odf3l1	0	1.75749	0.969	0.329	0	2	Odf3l1
Mbd3l1	0	1.75471	0.981	0.541	0	2	Mbd3l1
Fsip2	0	1.73687	0.984	0.525	0	2	Fsip2
Dgat2	0	1.7348	0.986	0.623	0	2	Dgat2
Odf3	0	1.72194	0.99	0.479	0	2	Odf3
Hyal5	0	1.69989	0.953	0.415	0	2	Hyal5
Cast	0	1.69458	0.994	0.656	0	2	Cast
4933434E20Rik	0	1.68611	0.986	0.635	0	2	4933434E20Rik
BC048502	0	1.67948	0.979	0.41	0	2	BC048502
Pdilt	0	1.66705	0.95	0.408	0	2	Pdilt
Kif2b1	0	1.66365	0.996	0.583	0	2	Kif2b
Krt88	0	1.66129	0.96	0.354	0	2	Krt88
Scamp1	0	1.66054	0.946	0.509	0	2	Scamp1
1700109H08Rik	0	1.65818	0.97	0.515	0	2	1700109H08Rik
Saxo1	0	1.6496	0.867	0.301	0	2	Saxo1
Tex38	0	1.63375	0.957	0.416	0	2	Tex38
Gm5142	0	1.63278	0.995	0.521	0	2	Gm5142
Ftmt	0	1.63217	0.948	0.395	0	2	Ftmt
Tmem225	0	1.62291	0.967	0.409	0	2	Tmem225
Lyzl4	0	1.62213	0.964	0.466	0	2	Lyzl4
Ccdc175	0	1.61995	0.993	0.447	0	2	Ccdc175
Tssk4	0	1.61458	0.972	0.406	0	2	Tssk4
Fam71e2	0	1.60733	0.961	0.532	0	2	Fam71e2
Scp2d11	0	1.60408	0.997	0.607	0	2	Scp2d1
Dscc1	0	1.60181	0.893	0.282	0	2	Dscc1
Fam24a	0	1.59272	0.98	0.402	0	2	Fam24a
Spam1	0	1.59239	0.868	0.398	0	2	Spam1
Dpy30	0	1.58556	0.993	0.739	0	2	Dpy30
Gm595	0	1.58111	0.953	0.466	0	2	Gm595
4931409K22Rik	0	1.57793	0.926	0.371	0	2	4931409K22Rik
Gm26844	0	1.57399	0.955	0.449	0	2	Gm26844
1700086L19Rik	0	1.57277	0.999	0.541	0	2	1700086L19Rik
Kcne3	0	1.57104	0.944	0.4	0	2	Kcne3
2810408I11Rik	0	1.56887	0.993	0.488	0	2	2810408I11Rik
Prr27	0	1.56097	0.931	0.293	0	2	Prr27
4930596D02Rik	0	1.55268	0.895	0.332	0	2	4930596D02Rik
Slc16a7	0	1.54937	0.987	0.519	0	2	Slc16a7
Gm45604	0	1.54763	0.923	0.294	0	2	Gm45604
Tmem210	0	1.54525	0.955	0.4	0	2	Tmem210
Stambpl1	0	1.54118	0.9	0.268	0	2	Stambpl1
4932415D10Rik	0	1.53997	0.926	0.342	0	2	4932415D10Rik
Glipr1l1	0	1.53768	0.96	0.41	0	2	Glipr1l1
Atp6v1e2	0	1.53055	0.976	0.479	0	2	Atp6v1e2
Gm5800	0	1.53054	0.983	0.518	0	2	Gm5800
Clec4a2	0	1.49815	0.894	0.282	0	2	Clec4a2
Tubb6	0	1.49351	0.948	0.339	0	2	Tubb6
Mdm4-ps	0	1.48696	0.941	0.38	0	2	Mdm4-ps
Zfp37	0	1.47223	0.958	0.463	0	2	Zfp37
1700121L03Rik	0	1.44124	0.895	0.299	0	2	1700121L03Rik
Got1l1	0	1.44018	0.94	0.385	0	2	Got1l1
Arf4	0	1.43815	0.987	0.681	0	2	Arf4
BC048562	0	1.43713	0.924	0.401	0	2	BC048562
Ifi209	0	1.43634	0.907	0.434	0	2	Ifi209
Izumo1	0	1.43503	0.918	0.328	0	2	Izumo1
Scamp2	0	1.42756	0.968	0.54	0	2	Scamp2
Chn1	0	1.42639	0.896	0.292	0	2	Chn1
Apobec4	0	1.42556	0.939	0.299	0	2	Apobec4
Ccer1	0	1.4232	0.97	0.479	0	2	Ccer1
Gm20268	0	1.41568	0.881	0.335	0	2	Gm20268
Lrrc34	0	1.41461	0.932	0.413	0	2	Lrrc34
1700003H04Rik	0	1.40534	0.998	0.511	0	2	1700003H04Rik
4930557F10Rik	0	1.4009	0.899	0.278	0	2	4930557F10Rik
Lyzl4os	0	1.3951	0.926	0.429	0	2	Lyzl4os
Zp3r	0	1.3926	0.936	0.342	0	2	Zp3r
Spaca5	0	1.38642	0.912	0.341	0	2	Spaca5
Gm7073	0	1.37337	0.913	0.345	0	2	Gm7073
Fam46d	0	1.37317	0.941	0.51	0	2	Fam46d
Banf2	0	1.36668	0.826	0.351	0	2	Banf2
4930563J15Rik	0	1.36467	0.909	0.367	0	2	4930563J15Rik
BC061237	0	1.36391	0.982	0.556	0	2	BC061237
1700012B09Rik	0	1.36363	0.989	0.613	0	2	1700012B09Rik
4930415O20Rik	0	1.36249	0.959	0.375	0	2	4930415O20Rik
Dnah3	0	1.35726	0.908	0.316	0	2	Dnah3
Ccdc81	0	1.35234	0.925	0.294	0	2	Ccdc81
Gm14891	0	1.34848	0.903	0.358	0	2	Gm14891
Ccser2	0	1.34102	0.953	0.623	0	2	Ccser2
4921534H16Rik	0	1.33995	0.913	0.23	0	2	4921534H16Rik
Rbms1	0	1.32929	0.94	0.49	0	2	Rbms1
Gm29508	0	1.31882	0.877	0.362	0	2	Gm29508
Adam29	0	1.31573	0.861	0.274	0	2	Adam29
Catsper3	0	1.31418	0.887	0.298	0	2	Catsper3
Erich31	0	1.31076	0.988	0.587	0	2	Erich3
CT030684.2	0	1.30871	0.81	0.228	0	2	CT030684.2
Bcas2	0	1.30215	0.978	0.63	0	2	Bcas2
Adam26a	0	1.29695	0.925	0.371	0	2	Adam26a
Pphln1	0	1.28618	0.944	0.476	0	2	Pphln1
Ccdc173	0	1.28419	0.977	0.467	0	2	Ccdc173
AC157566.4	0	1.28162	0.901	0.389	0	2	AC157566.4
Nipsnap3a	0	1.27526	0.902	0.32	0	2	Nipsnap3a
4933405O20Rik	0	1.27163	0.893	0.306	0	2	4933405O20Rik
Nubpl	0	1.26333	0.915	0.41	0	2	Nubpl
Cldn34d	0	1.26299	0.909	0.4	0	2	Cldn34d
Tekt4	0	1.25082	0.964	0.414	0	2	Tekt4
Sgms2	0	1.24276	0.866	0.265	0	2	Sgms2
Zfp780b	0	1.238	0.924	0.438	0	2	Zfp780b
Gm32772	0	1.23109	0.914	0.411	0	2	Gm32772
1700007K13Rik	0	1.22184	0.96	0.488	0	2	1700007K13Rik
Gm4868	0	1.22106	0.915	0.399	0	2	Gm4868
1700019A02Rik	0	1.21569	0.996	0.595	0	2	1700019A02Rik
Vgll3	0	1.21189	0.827	0.296	0	2	Vgll3
4930447F04Rik	0	1.20776	0.878	0.25	0	2	4930447F04Rik
Gm20736	0	1.20351	0.91	0.305	0	2	Gm20736
Togaram1	0	1.20278	0.842	0.359	0	2	Togaram1
Galnt7	0	1.19292	0.865	0.306	0	2	Galnt7
Cldn34b4	0	1.19257	0.898	0.321	0	2	Cldn34b4
4930558K02Rik	0	1.1906	0.802	0.191	0	2	4930558K02Rik
Ropn1l	0	1.1875	1	0.824	0	2	Ropn1l
Fhl51	0	1.18439	0.991	0.592	0	2	Fhl5
4930547H16Rik	0	1.17813	0.909	0.402	0	2	4930547H16Rik
Gm29825	0	1.16369	0.793	0.238	0	2	Gm29825
Lhx2	0	1.16335	0.868	0.334	0	2	Lhx2
Fthl17a	0	1.15892	0.892	0.404	0	2	Fthl17a
4930432E11Rik	0	1.1564	0.834	0.203	0	2	4930432E11Rik
Ice1	0	1.14945	0.791	0.226	0	2	Ice1
Ube2a	0	1.14923	0.889	0.408	0	2	Ube2a
4921528I07Rik	0	1.14876	0.807	0.306	0	2	4921528I07Rik
4933411G06Rik	0	1.14729	0.86	0.377	0	2	4933411G06Rik
4921509A06Rik	0	1.14651	0.855	0.371	0	2	4921509A06Rik
1700017J07Rik	0	1.14409	0.856	0.303	0	2	1700017J07Rik
Adipoq	0	1.14284	0.88	0.307	0	2	Adipoq
1700041C23Rik	0	1.13801	0.783	0.226	0	2	1700041C23Rik
Snu13	0	1.13332	0.968	0.592	0	2	Snu13
Fsip1	0	1.13193	0.868	0.406	0	2	Fsip1
4930519G04Rik	0	1.12917	0.879	0.319	0	2	4930519G04Rik
Spesp1	0	1.1188	0.986	0.475	0	2	Spesp1
1700092C10Rik	0	1.11184	0.825	0.275	0	2	1700092C10Rik
Il31	0	1.10647	0.82	0.379	0	2	Il31
1700013H16Rik	0	1.10288	0.949	0.51	0	2	1700013H16Rik
4930500F04Rik	0	1.09956	0.847	0.347	0	2	4930500F04Rik
4930571N24Rik	0	1.09886	0.812	0.233	0	2	4930571N24Rik
AC169508.1	0	1.08926	0.819	0.246	0	2	AC169508.1
1700029J07Rik	0	1.08403	0.861	0.342	0	2	1700029J07Rik
1700029E06Rik	0	1.08147	0.759	0.151	0	2	1700029E06Rik
Ccpg1os	0	1.07901	0.991	0.544	0	2	Ccpg1os
1700101O22Rik	0	1.0685	0.8	0.336	0	2	1700101O22Rik
Lrrd1	0	1.06357	0.706	0.202	0	2	Lrrd1
Gm40292	0	1.05872	0.826	0.257	0	2	Gm40292
Stk-ps2	0	1.05604	0.812	0.204	0	2	Stk-ps2
Gm15904	0	1.04061	0.792	0.194	0	2	Gm15904
Hils11	0	1.03687	0.997	0.688	0	2	Hils1
Gm21103	0	1.03322	0.954	0.497	0	2	Gm21103
Tekt3	0	1.03198	0.967	0.431	0	2	Tekt3
Adam20	0	1.03151	0.831	0.275	0	2	Adam20
Morn5	0	1.02847	0.997	0.588	0	2	Morn5
Gk2	0	1.02839	0.994	0.518	0	2	Gk2
Tmigd31	0	1.02492	0.941	0.471	0	2	Tmigd3
Mageb5	0	1.02118	0.856	0.287	0	2	Mageb5
Adtrp	0	1.02049	0.817	0.294	0	2	Adtrp
4921511C20Rik	0	1.02029	0.837	0.265	0	2	4921511C20Rik
Heatr9	0	1.01846	0.821	0.196	0	2	Heatr9
4930440I19Rik	0	1.01693	0.805	0.32	0	2	4930440I19Rik
Tmco21	0	1.00719	0.996	0.602	0	2	Tmco2
4933434M16Rik	0	1.00716	0.831	0.377	0	2	4933434M16Rik
1700020D05Rik	0	1.0031	0.995	0.523	0	2	1700020D05Rik
H3f3b	0	0.999474	1	0.819	0	2	H3f3b
4930579F01Rik	0	0.995643	0.881	0.325	0	2	4930579F01Rik
4931400O07Rik	0	0.994017	0.847	0.28	0	2	4931400O07Rik
Dusp21	0	0.989911	0.826	0.367	0	2	Dusp21
Nat6	0	0.984072	0.823	0.286	0	2	Nat6
Pla2g10	0	0.982771	0.787	0.282	0	2	Pla2g10
1600025M17Rik	0	0.979229	0.873	0.458	0	2	1600025M17Rik
Dynlrb2	0	0.975234	0.981	0.466	0	2	Dynlrb2
Ube2dnl2	0	0.96735	0.858	0.348	0	2	Ube2dnl2
Tctex1d2	0	0.962863	0.998	0.637	0	2	Tctex1d2
Gm5646	0	0.959821	0.838	0.364	0	2	Gm5646
Gm3448	0	0.953509	0.997	0.609	0	2	Gm3448
4930471D02Rik	0	0.948732	0.775	0.199	0	2	4930471D02Rik
Klf5	0	0.942059	0.74	0.318	0	2	Klf5
1700025F22Rik	0	0.940181	0.991	0.622	0	2	1700025F22Rik
Samt3	0	0.939131	0.815	0.324	0	2	Samt3
Als2cr12	0	0.935177	0.959	0.523	0	2	Als2cr12
Glipr1l3	0	0.933313	0.846	0.311	0	2	Glipr1l3
Akap31	0	0.933009	0.978	0.575	0	2	Akap3
4930579C12Rik	0	0.929554	0.782	0.288	0	2	4930579C12Rik
Acot10	0	0.916614	0.737	0.141	0	2	Acot10
4933428M09Rik	0	0.909574	0.882	0.32	0	2	4933428M09Rik
Stpg4	0	0.904176	0.999	0.632	0	2	Stpg4
Ccin	0	0.897444	0.782	0.29	0	2	Ccin
Gm43356	0	0.886467	0.72	0.204	0	2	Gm43356
Cypt21	0	0.884545	0.983	0.627	0	2	Cypt2
Gm14957	0	0.876852	0.77	0.152	0	2	Gm14957
4930524N10Rik	0	0.875865	0.848	0.259	0	2	4930524N10Rik
Gm3460	0	0.875386	0.866	0.354	0	2	Gm3460
Fbp1	0	0.869992	0.997	0.588	0	2	Fbp1
Tgif2lx1	0	0.868055	0.831	0.312	0	2	Tgif2lx1
Myl10	0	0.864449	0.977	0.472	0	2	Myl10
Slc25a41	0	0.863606	0.644	0.111	0	2	Slc25a41
Pabpc2	0	0.857795	0.983	0.574	0	2	Pabpc2
Akap14	0	0.854511	0.821	0.256	0	2	Akap14
Slc10a2	0	0.852286	0.737	0.2	0	2	Slc10a2
Eid3	0	0.851244	0.982	0.496	0	2	Eid3
Ppp1r2-ps31	0	0.847654	0.924	0.495	0	2	Ppp1r2-ps3
Gm381	0	0.839396	0.831	0.372	0	2	Gm381
Gm3486	0	0.839146	0.917	0.457	0	2	Gm3486
Samt4	0	0.831267	0.797	0.205	0	2	Samt4
4921501E09Rik	0	0.82639	0.821	0.355	0	2	4921501E09Rik
2022-03-11	0	0.810038	0.964	0.461	0	2	2022-03-11
1700108J01Rik	0	0.801848	0.98	0.498	0	2	1700108J01Rik
Asb15	0	0.800487	0.672	0.134	0	2	Asb15
1700001F09Rik	0	0.799952	0.926	0.429	0	2	1700001F09Rik
Gm2396	0	0.797636	0.745	0.291	0	2	Gm2396
Prr22	0	0.797524	0.847	0.341	0	2	Prr22
Tgif2lx2	0	0.795543	0.821	0.264	0	2	Tgif2lx2
Kdm6b	0	0.795542	0.771	0.275	0	2	Kdm6b
Gm5169	0	0.793382	0.822	0.201	0	2	Gm5169
AC163295.1	0	0.790385	0.972	0.458	0	2	AC163295.1
Gm6729	0	0.786149	0.635	0.118	0	2	Gm6729
Zdhhc11	0	0.784721	0.758	0.298	0	2	Zdhhc11
4930544G11Rik	0	0.765335	0.973	0.462	0	2	4930544G11Rik
Fam47c	0	0.761096	0.796	0.278	0	2	Fam47c
1700095A21Rik1	0	0.757772	0.877	0.386	0	2	1700095A21Rik
Gm5415	0	0.742972	0.706	0.176	0	2	Gm5415
Rhox11	0	0.718147	0.759	0.195	0	2	Rhox11
Prr32	0	0.71681	0.772	0.253	0	2	Prr32
Gm10634	0	0.698066	0.733	0.274	0	2	Gm10634
Gm10376	0	0.683408	0.895	0.414	0	2	Gm10376
Gm1993	0	0.682488	0.728	0.265	0	2	Gm1993
Cypt121	0	0.677871	0.997	0.65	0	2	Cypt12
Cdyl1	0	0.664983	0.924	0.486	0	2	Cdyl
Gm5458	0	0.639555	0.839	0.368	0	2	Gm5458
1700024J04Rik	0	0.598012	0.696	0.189	0	2	1700024J04Rik
CT030238.4	0	0.580356	0.762	0.336	0	2	CT030238.4
Gm3676	0	0.568013	0.824	0.368	0	2	Gm3676
4932429P05Rik	0	0.556492	0.677	0.208	0	2	4932429P05Rik
Gm3543	0	0.552304	0.837	0.424	0	2	Gm3543
Cldn34b3	0	0.548596	0.707	0.192	0	2	Cldn34b3
Cytl1	0	0.517371	0.7	0.203	0	2	Cytl1
Gm3573	0	0.496998	0.829	0.414	0	2	Gm3573
Nlrp4e	0	0.461164	0.658	0.212	0	2	Nlrp4e
Gm7350	0	0.4491	0.695	0.281	0	2	Gm7350
Cldn34c3	0	0.438747	0.687	0.146	0	2	Cldn34c3
Gm8362	0	0.394565	0.773	0.28	0	2	Gm8362
Parp8	0	0.30647	0.62	0.222	0	2	Parp8
Trim361	6.70245e-306	0.717935	0.954	0.521	1.7547e-302	2	Trim36
Rasal1	6.21853e-305	0.773335	0.692	0.228	1.62801e-301	2	Rasal1
1700010H22Rik	3.82446e-304	0.727384	0.653	0.168	1.00124e-300	2	1700010H22Rik
Cfap36	1.28501e-302	0.957077	0.994	0.612	3.36415e-299	2	Cfap36
Dnajb71	2.14088e-302	0.806121	0.953	0.513	5.60483e-299	2	Dnajb7
1700109G15Rik	3.01433e-299	0.730814	0.635	0.193	7.89152e-296	2	1700109G15Rik
Insl6	2.06593e-297	0.747384	0.993	0.691	5.40859e-294	2	Insl6
Pabpc1	6.45331e-296	0.982878	1	0.829	1.68948e-292	2	Pabpc1
Nlrp14	2.82439e-295	0.717899	0.967	0.479	7.39426e-292	2	Nlrp14
Catsperz	6.72467e-291	0.833765	0.998	0.624	1.76052e-287	2	Catsperz
4931417E11Rik	2.40095e-289	0.631158	0.941	0.501	6.28569e-286	2	4931417E11Rik
Med28	1.1456e-288	0.804365	0.994	0.671	2.99919e-285	2	Med28
4921504E06Rik	3.87158e-288	0.662605	0.805	0.342	1.01358e-284	2	4921504E06Rik
1700010I14Rik	2.48912e-287	0.762199	0.988	0.54	6.51653e-284	2	1700010I14Rik
Gm10375	2.97596e-286	0.375832	0.794	0.381	7.79107e-283	2	Gm10375
Atp6ap1l	7.3635e-286	0.700236	0.983	0.576	1.92776e-282	2	Atp6ap1l
Gm6093	1.464e-285	0.36544	0.598	0.247	3.83275e-282	2	Gm6093
Ccdc113	1.24391e-284	0.755538	0.964	0.491	3.25654e-281	2	Ccdc113
1700105G05Rik	2.5844e-284	0.389792	0.627	0.232	6.76596e-281	2	1700105G05Rik
Dynlt1a	6.16549e-283	0.75958	0.985	0.538	1.61413e-279	2	Dynlt1a
Serf1	6.20942e-281	0.77702	0.998	0.809	1.62563e-277	2	Serf1
Tnfaip2	6.4438e-280	0.825835	0.748	0.303	1.68699e-276	2	Tnfaip2
Prss46	4.13323e-279	0.723351	0.826	0.367	1.08208e-275	2	Prss46
Spink2	2.17871e-277	0.92574	1	0.763	5.70387e-274	2	Spink2
Gm21876	8.45097e-275	1.02251	0.635	0.241	2.21246e-271	2	Gm21876
Ddx25	2.00932e-274	0.744182	0.992	0.688	5.26039e-271	2	Ddx25
Gm47189	1.86919e-272	0.306615	0.732	0.358	4.89353e-269	2	Gm47189
4921509C19Rik	2.70063e-272	0.42429	0.555	0.108	7.07024e-269	2	4921509C19Rik
Slc39a12	2.03046e-271	0.550651	0.584	0.147	5.31574e-268	2	Slc39a12
Mzt2	1.92301e-265	0.573132	0.929	0.447	5.03444e-262	2	Mzt2
Hagh	6.64865e-265	0.727178	0.969	0.532	1.74062e-261	2	Hagh
Clgn	4.3273e-264	0.604219	0.993	0.527	1.13289e-260	2	Clgn
Prps1l1	1.5598e-263	0.654866	0.983	0.563	4.08355e-260	2	Prps1l1
Toporsl	5.21251e-263	0.576965	0.89	0.418	1.36464e-259	2	Toporsl
Dopey2	1.32864e-262	0.682636	0.65	0.221	3.47838e-259	2	Dopey2
Gm19935	1.50651e-261	0.574596	0.703	0.283	3.94403e-258	2	Gm19935
Cox6b2	2.69485e-259	0.731783	0.996	0.638	7.05512e-256	2	Cox6b2
Hsbp1	5.48096e-259	0.665181	1	0.953	1.43492e-255	2	Hsbp1
Gkap1	5.49444e-259	0.66669	0.996	0.66	1.43844e-255	2	Gkap1
Ccdc83	1.08967e-258	0.568664	0.892	0.462	2.85277e-255	2	Ccdc83
Ppp3r2	1.11791e-258	0.643647	0.997	0.753	2.92669e-255	2	Ppp3r2
Slc9b1	4.44313e-256	0.585177	0.94	0.492	1.16321e-252	2	Slc9b1
Flrt3	7.07368e-256	0.298964	0.559	0.142	1.85189e-252	2	Flrt3
Tmem144	1.55311e-254	0.896825	0.7	0.315	4.06605e-251	2	Tmem144
Zpbp2	7.52723e-254	0.507313	0.972	0.464	1.97063e-250	2	Zpbp2
Bri3	7.44587e-253	0.774322	0.833	0.449	1.94933e-249	2	Bri3
Dmrtb1	1.05791e-252	0.58178	0.979	0.639	2.7696e-249	2	Dmrtb1
Itgb3bp	7.54041e-252	0.670593	0.979	0.679	1.97408e-248	2	Itgb3bp
Rnf32	3.83918e-250	0.631246	0.969	0.545	1.0051e-246	2	Rnf32
Rbakdn	1.63289e-248	0.632555	1	0.808	4.27491e-245	2	Rbakdn
1700028J19Rik	9.79813e-248	0.580941	0.997	0.659	2.56515e-244	2	1700028J19Rik
Abca6	7.11494e-247	0.508596	0.686	0.378	1.86269e-243	2	Abca6
Ccdc178	1.17134e-246	0.494132	0.924	0.5	3.06656e-243	2	Ccdc178
4930405D11Rik	3.94195e-246	1.15576	0.707	0.341	1.032e-242	2	4930405D11Rik
Rpl39l	6.12598e-245	0.694021	0.998	0.784	1.60378e-241	2	Rpl39l
Gm5797	6.50421e-245	0.266776	0.718	0.339	1.7028e-241	2	Gm5797
Gm2762	7.36956e-244	0.589676	0.978	0.613	1.92935e-240	2	Gm2762
Gm48313	1.40628e-241	0.432466	0.554	0.152	3.68165e-238	2	Gm48313
Hspa2	1.64458e-241	0.528997	0.969	0.506	4.30551e-238	2	Hspa2
Mns1	3.22193e-240	0.594138	0.955	0.591	8.435e-237	2	Mns1
Gmps	6.65194e-240	0.663853	0.986	0.687	1.74148e-236	2	Gmps
Cenpv	4.7452e-239	0.611986	0.982	0.658	1.24229e-235	2	Cenpv
Bbof1	1.3379e-238	0.481112	0.975	0.583	3.50262e-235	2	Bbof1
AC160550.2	2.82382e-238	1.00922	0.585	0.139	7.39275e-235	2	AC160550.2
Dynlt1f	6.6706e-238	0.624403	0.993	0.643	1.74636e-234	2	Dynlt1f
Rnf2	5.85164e-237	0.758188	0.753	0.453	1.53196e-233	2	Rnf2
Itgad	1.67937e-233	0.665914	0.654	0.236	4.3966e-230	2	Itgad
1700025N23Rik	3.48538e-233	0.766509	0.616	0.223	9.12473e-230	2	1700025N23Rik
Cypt11	7.21326e-233	0.429732	0.994	0.695	1.88843e-229	2	Cypt1
Tor1aip11	7.26644e-233	0.727804	0.953	0.695	1.90235e-229	2	Tor1aip1
Sox5os31	2.14952e-232	0.767019	0.725	0.303	5.62744e-229	2	Sox5os3
Ggnbp1	2.26454e-232	0.493915	0.961	0.503	5.92856e-229	2	Ggnbp1
Izumo4	2.72737e-229	0.467824	0.9	0.483	7.14025e-226	2	Izumo4
Tbpl1	2.45899e-228	0.526689	0.972	0.545	6.43764e-225	2	Tbpl1
Tssk5	7.63106e-227	0.622348	0.555	0.089	1.99781e-223	2	Tssk5
Pom121l12	6.05994e-224	0.489421	0.904	0.456	1.58649e-220	2	Pom121l12
Chrac1	4.70795e-223	0.540215	0.949	0.564	1.23254e-219	2	Chrac1
Spdye4c	2.20498e-215	0.468084	0.643	0.239	5.77263e-212	2	Spdye4c
Nrros	1.05311e-212	0.53625	0.555	0.133	2.75705e-209	2	Nrros
Slco6c1	4.7497e-211	0.513531	0.836	0.372	1.24347e-207	2	Slco6c1
Gm33619	3.20865e-210	0.483076	0.53	0.082	8.40023e-207	2	Gm33619
Acyp1	3.74281e-210	0.414337	0.985	0.535	9.79869e-207	2	Acyp1
1700018F24Rik	5.29314e-210	0.572517	0.843	0.425	1.38574e-206	2	1700018F24Rik
Nim1k	9.22664e-210	0.23832	0.516	0.151	2.41554e-206	2	Nim1k
Cylc11	3.27633e-209	0.551034	0.977	0.628	8.57742e-206	2	Cylc1
Wfdc15a	2.3849e-206	0.454096	0.934	0.525	6.24366e-203	2	Wfdc15a
1700008N11Rik	8.13151e-203	0.891341	0.683	0.301	2.12883e-199	2	1700008N11Rik
1700018B24Rik	1.49016e-200	0.382605	0.982	0.634	3.90123e-197	2	1700018B24Rik
Gm282691	2.16985e-200	0.490725	0.749	0.411	5.68065e-197	2	Gm28269
Gm47381	3.98555e-200	0.652663	0.743	0.371	1.04342e-196	2	Gm47381
4930461G14Rik	4.0953e-196	0.496048	0.544	0.139	1.07215e-192	2	4930461G14Rik
Morf4l1	7.33213e-196	0.457768	0.999	0.947	1.91955e-192	2	Morf4l1
Gm9789	2.09948e-194	0.530407	0.657	0.343	5.49643e-191	2	Gm9789
Spaca91	2.20982e-194	0.619798	0.998	0.692	5.78531e-191	2	Spaca9
Map4k1	4.37952e-194	0.496706	0.805	0.458	1.14656e-190	2	Map4k1
Nkapl	4.107e-193	0.257103	0.928	0.49	1.07521e-189	2	Nkapl
Vdac2	2.65629e-191	0.523876	0.986	0.68	6.95417e-188	2	Vdac2
Spata191	1.36609e-189	0.528706	0.999	0.722	3.57642e-186	2	Spata19
4930545H06Rik	6.55005e-189	0.679671	0.607	0.228	1.7148e-185	2	4930545H06Rik
Cyp51	7.72172e-189	0.431623	0.807	0.491	2.02155e-185	2	Cyp51
Pex5l	4.25407e-187	0.606955	0.568	0.164	1.11372e-183	2	Pex5l
Larp7	2.50959e-186	0.47904	0.972	0.654	6.57012e-183	2	Larp7
Spag6	1.58894e-185	0.293029	0.908	0.508	4.15984e-182	2	Spag6
Dapl1	1.75212e-185	0.718369	0.554	0.158	4.58704e-182	2	Dapl1
1700001G11Rik	1.18411e-184	0.428274	0.873	0.463	3.1e-181	2	1700001G11Rik
Gm47614	1.62947e-184	0.588055	0.606	0.239	4.26595e-181	2	Gm47614
Tmbim7	6.7658e-183	0.201198	0.924	0.482	1.77129e-179	2	Tmbim7
Gm32141	2.99917e-181	0.454414	0.498	0.099	7.85183e-178	2	Gm32141
Cox7b2	1.33196e-178	0.274253	0.988	0.62	3.48707e-175	2	Cox7b2
Gm32296	2.11948e-177	0.270606	0.509	0.171	5.54881e-174	2	Gm32296
Tmed6	4.55814e-176	0.267084	0.712	0.376	1.19332e-172	2	Tmed6
Adam2	2.30648e-174	0.362306	0.874	0.521	6.03837e-171	2	Adam2
1700027F06Rik1	1.56876e-171	0.767458	0.737	0.417	4.10701e-168	2	1700027F06Rik
Arl3	1.97076e-170	0.40739	0.965	0.633	5.15946e-167	2	Arl3
Uchl3	1.13995e-166	0.506839	0.976	0.648	2.9844e-163	2	Uchl3
4930455B14Rik	4.2191e-166	0.379895	0.807	0.409	1.10456e-162	2	4930455B14Rik
4930453H23Rik1	5.41534e-165	0.296698	0.784	0.489	1.41774e-161	2	4930453H23Rik
Lyar	1.11984e-164	0.353755	0.949	0.625	2.93175e-161	2	Lyar
4930532M18Rik	2.5821e-162	0.378591	0.487	0.09	6.75995e-159	2	4930532M18Rik
Fam228b	5.34015e-162	0.521608	0.682	0.323	1.39805e-158	2	Fam228b
4930523C07Rik	1.3932e-160	0.560295	0.557	0.177	3.6474e-157	2	4930523C07Rik
Dyrk4	1.85419e-158	0.559418	0.59	0.281	4.85427e-155	2	Dyrk4
Srgn	2.13082e-158	0.325224	0.553	0.188	5.57847e-155	2	Srgn
Amn1	4.02366e-158	0.325598	0.912	0.529	1.05339e-154	2	Amn1
Galntl6	9.60435e-156	0.263123	0.77	0.432	2.51442e-152	2	Galntl6
Cypt151	8.05562e-155	0.307958	0.836	0.517	2.10896e-151	2	Cypt15
Iqcf61	1.01789e-153	0.281254	0.655	0.315	2.66483e-150	2	Iqcf6
Gm59411	7.92934e-153	0.493453	0.993	0.679	2.0759e-149	2	Gm5941
4930579J19Rik	7.45798e-151	0.443218	0.525	0.165	1.9525e-147	2	4930579J19Rik
Tomm22	3.41576e-150	0.327876	0.984	0.687	8.94247e-147	2	Tomm22
AC113204.1	2.2729e-149	0.262895	0.811	0.515	5.95045e-146	2	AC113204.1
Timm8b	2.74112e-146	0.481421	0.993	0.79	7.17626e-143	2	Timm8b
Morc2b	1.1965e-144	0.25299	0.768	0.417	3.13243e-141	2	Morc2b
Prss21	1.03541e-143	0.29695	0.779	0.408	2.7107e-140	2	Prss21
1700122O11Rik	4.00933e-142	0.448484	0.506	0.157	1.04964e-138	2	1700122O11Rik
Gm37294	3.24806e-140	0.704259	0.567	0.192	8.50342e-137	2	Gm37294
1700030F04Rik1	2.31271e-138	0.434358	0.713	0.369	6.05468e-135	2	1700030F04Rik
4930535O05Rik	2.00375e-134	0.37398	0.508	0.188	5.24581e-131	2	4930535O05Rik
1700084M14Rik1	8.81961e-130	0.325832	0.979	0.639	2.30897e-126	2	1700084M14Rik
1700022A22Rik1	1.96948e-129	0.354327	0.794	0.503	5.15609e-126	2	1700022A22Rik
Nmnat3	3.54729e-128	0.259832	0.925	0.685	9.28679e-125	2	Nmnat3
Tmco5b	1.89889e-127	0.674042	0.606	0.341	4.97128e-124	2	Tmco5b
Cklf	1.92804e-127	0.310335	0.909	0.606	5.04762e-124	2	Cklf
Nasp	8.29279e-126	0.264717	0.993	0.645	2.17105e-122	2	Nasp
Gm6117	1.25514e-124	0.454419	0.56	0.198	3.28596e-121	2	Gm6117
Dlx6os1	7.11364e-120	0.438639	0.49	0.159	1.86235e-116	2	Dlx6os1
Tmem200a	1.04353e-118	0.57796	0.546	0.213	2.73196e-115	2	Tmem200a
Nipbl	1.62869e-118	0.278591	0.931	0.642	4.2639e-115	2	Nipbl
Gm4871	5.13936e-118	0.343619	0.751	0.404	1.34549e-114	2	Gm4871
1700017M07Rik	1.55188e-117	0.432447	0.457	0.164	4.06281e-114	2	1700017M07Rik
1700029M03Rik	1.68522e-112	0.536371	0.616	0.312	4.41191e-109	2	1700029M03Rik
Ndufc1	3.68149e-112	0.37471	0.995	0.816	9.63815e-109	2	Ndufc1
Gm162261	8.9186e-112	0.293509	0.885	0.521	2.33489e-108	2	Gm16226
4930527J03Rik	6.13532e-111	0.462282	0.465	0.13	1.60623e-107	2	4930527J03Rik
Supt20	3.1815e-107	0.22444	0.881	0.578	8.32917e-104	2	Supt20
1700017L05Rik1	3.83717e-106	0.328944	0.837	0.527	1.00457e-102	2	1700017L05Rik
4933406M09Rik	7.12286e-106	0.290815	0.526	0.273	1.86476e-102	2	4933406M09Rik
Calr31	9.85078e-105	0.347694	0.726	0.439	2.57893e-101	2	Calr3
4921530L21Rik1	4.10582e-102	0.269428	0.732	0.41	1.0749e-98	2	4921530L21Rik
1700003I22Rik	9.93345e-102	0.30873	0.877	0.617	2.60058e-98	2	1700003I22Rik
Gm44006	1.16829e-101	0.427907	0.547	0.251	3.05857e-98	2	Gm44006
CT025686.2	6.42302e-100	0.44943	0.654	0.382	1.68155e-96	2	CT025686.2
Cst131	2.67892e-97	0.285761	0.73	0.477	7.01341e-94	2	Cst13
Dynlt31	1.63268e-90	0.440181	0.799	0.616	4.27436e-87	2	Dynlt3
Ndufb5	7.73849e-90	0.286549	0.981	0.718	2.02594e-86	2	Ndufb5
1700006F04Rik	2.80997e-83	0.342889	0.522	0.239	7.35651e-80	2	1700006F04Rik
Irak4	1.46022e-81	0.220988	0.479	0.273	3.82286e-78	2	Irak4
2200002J24Rik	2.32183e-81	0.527475	0.61	0.376	6.07855e-78	2	2200002J24Rik
1700056E22Rik1	7.99806e-78	0.422202	0.611	0.38	2.09389e-74	2	1700056E22Rik
4930448I06Rik	4.30208e-76	0.358992	0.442	0.119	1.12628e-72	2	4930448I06Rik
Cd46	1.96147e-72	0.223216	0.388	0.166	5.13513e-69	2	Cd46
4930428N03Rik1	5.70708e-72	0.216033	0.686	0.417	1.49411e-68	2	4930428N03Rik
Acot12	3.12504e-69	0.272546	0.443	0.266	8.18136e-66	2	Acot12
Lrriq1	4.82418e-65	0.274938	0.673	0.464	1.26297e-61	2	Lrriq1
Tmem161b	1.00249e-53	0.445938	0.537	0.354	2.62451e-50	2	Tmem161b
Smco4	3.18198e-53	0.474968	0.583	0.389	8.33043e-50	2	Smco4
1700057H21Rik	5.18618e-53	0.366327	0.414	0.175	1.35774e-49	2	1700057H21Rik
Gm16555	8.66062e-53	0.30576	0.401	0.066	2.26735e-49	2	Gm16555
Adig1	1.29957e-49	0.441179	0.57	0.335	3.40227e-46	2	Adig
Hemgn	3.5804e-35	0.258749	0.509	0.319	9.37348e-32	2	Hemgn
Slc36a3	1.007e-30	0.289881	0.43	0.229	2.63632e-27	2	Slc36a3
Asns1	1.48776e-30	0.201144	0.686	0.505	3.89495e-27	2	Asns
Cachd1	2.13851e-23	0.274186	0.377	0.142	5.59863e-20	2	Cachd1
1700029B24Rik	9.11763e-23	0.361437	0.431	0.202	2.387e-19	2	1700029B24Rik
Nrg3os	2.35196e-18	0.204742	0.323	0.19	6.15742e-15	2	Nrg3os
4930590H14Rik	1.37309e-17	0.389952	0.312	0.087	3.59475e-14	2	4930590H14Rik
Cd59b	1.37142e-12	0.241415	0.434	0.285	3.59037e-09	2	Cd59b
Gm40271	6.33405e-06	0.242394	0.279	0.125	0.0165825	2	Gm40271
1700047G07Rik	0.000155235	0.262785	0.326	0.097	0.406405	2	1700047G07Rik
Prm21	0	2.51849	1	0.834	0	3	Prm2
1700027A15Rik1	0	2.42557	0.997	0.557	0	3	1700027A15Rik
4933411K16Rik1	0	2.39688	1	0.592	0	3	4933411K16Rik
Oaz31	0	2.3761	1	0.658	0	3	Oaz3
Gapdhs1	0	2.35611	1	0.665	0	3	Gapdhs
Cabs11	0	2.33496	1	0.581	0	3	Cabs1
Lelp11	0	2.31206	1	0.56	0	3	Lelp1
Spata32	0	2.3046	0.998	0.551	0	3	Spata3
Car21	0	2.30082	0.999	0.451	0	3	Car2
1700012A03Rik1	0	2.29623	1	0.479	0	3	1700012A03Rik
Gsg11	0	2.28354	1	0.726	0	3	Gsg1
Tppp21	0	2.26859	1	0.526	0	3	Tppp2
Spem11	0	2.22292	1	0.51	0	3	Spem1
1700015G11Rik1	0	2.22239	0.988	0.511	0	3	1700015G11Rik
Ubl4b1	0	2.2152	1	0.572	0	3	Ubl4b
Akap41	0	2.20673	1	0.689	0	3	Akap4
Spata181	0	2.17646	1	0.559	0	3	Spata18
1700001C19Rik1	0	2.10229	0.996	0.622	0	3	1700001C19Rik
1700080E11Rik1	0	2.06383	0.989	0.441	0	3	1700080E11Rik
Fam71f21	0	2.05819	0.994	0.56	0	3	Fam71f2
1700016H13Rik1	0	2.05649	1	0.549	0	3	1700016H13Rik
Gm67601	0	2.04059	1	0.576	0	3	Gm6760
4930544D05Rik1	0	1.98225	0.991	0.467	0	3	4930544D05Rik
1700031M16Rik1	0	1.96889	1	0.547	0	3	1700031M16Rik
Tssk61	0	1.9581	0.98	0.449	0	3	Tssk6
Klk1b81	0	1.95763	0.993	0.495	0	3	Klk1b8
Paqr51	0	1.95169	0.992	0.46	0	3	Paqr5
Hypm1	0	1.94709	0.975	0.599	0	3	Hypm
Ubqlnl1	0	1.93224	0.989	0.479	0	3	Ubqlnl
Gabarapl11	0	1.91705	0.993	0.768	0	3	Gabarapl1
Prm11	0	1.9001	1	0.949	0	3	Prm1
H2afb11	0	1.89767	0.973	0.54	0	3	H2afb1
Gm4981	0	1.89613	0.984	0.44	0	3	Gm498
Cdrt41	0	1.89174	0.996	0.565	0	3	Cdrt4
Ttc241	0	1.88463	0.978	0.438	0	3	Ttc24
1700024P04Rik1	0	1.85325	0.961	0.631	0	3	1700024P04Rik
Sh3rf21	0	1.85191	0.997	0.582	0	3	Sh3rf2
1700009J07Rik1	0	1.83571	0.99	0.403	0	3	1700009J07Rik
Otub21	0	1.79869	0.988	0.602	0	3	Otub2
Tmem561	0	1.77237	0.998	0.54	0	3	Tmem56
Bpifa31	0	1.75026	0.962	0.409	0	3	Bpifa3
1700029B22Rik1	0	1.66942	0.983	0.457	0	3	1700029B22Rik
1700016P04Rik1	0	1.66867	0.978	0.56	0	3	1700016P04Rik
1700008P02Rik1	0	1.64266	0.966	0.42	0	3	1700008P02Rik
Oxct2b1	0	1.59575	0.964	0.405	0	3	Oxct2b
Oxct2a1	0	1.50424	0.962	0.452	0	3	Oxct2a
Smim231	0	1.50073	0.996	0.547	0	3	Smim23
Klk1b91	0	1.41559	0.953	0.425	0	3	Klk1b9
4921507P07Rik1	0	1.40997	0.928	0.525	0	3	4921507P07Rik
BC0611951	0	1.40279	0.992	0.663	0	3	BC061195
1700003E24Rik1	0	1.38855	0.984	0.647	0	3	1700003E24Rik
1700084D21Rik1	0	1.37795	0.955	0.408	0	3	1700084D21Rik
Gm147731	0	1.37442	0.973	0.618	0	3	Gm14773
H2al1n1	0	1.29461	0.919	0.489	0	3	H2al1n
1700034E13Rik1	0	1.28861	0.992	0.537	0	3	1700034E13Rik
H1fnt1	0	1.21257	0.972	0.542	0	3	H1fnt
Iqcf31	0	1.19172	0.995	0.637	0	3	Iqcf3
Cyp2a121	0	1.09245	0.943	0.404	0	3	Cyp2a12
Col20a11	0	0.956741	0.962	0.461	0	3	Col20a1
4930512J16Rik1	0	0.670431	0.87	0.347	0	3	4930512J16Rik
Ccl5	0	0.220603	0.695	0.173	0	3	Ccl5
Dmkn	0	0.217407	0.76	0.256	0	3	Dmkn
1700003F12Rik1	6.62376e-293	0.948066	0.994	0.65	1.7341e-289	3	1700003F12Rik
Hmgb1-rs171	4.75138e-292	1.19414	0.913	0.471	1.24391e-288	3	Hmgb1-rs17
Klk11	1.32942e-282	0.383209	0.794	0.337	3.48042e-279	3	Klk1
Gm116341	2.56093e-270	0.859615	0.939	0.447	6.70452e-267	3	Gm11634
Cby31	8.41907e-267	0.551384	0.863	0.354	2.20411e-263	3	Cby3
Defb331	1.59552e-265	1.25316	0.889	0.471	4.17706e-262	3	Defb33
Tnp21	1.77833e-207	0.7565	0.995	0.725	4.65568e-204	3	Tnp2
Gm46651	9.97394e-203	0.890004	0.869	0.497	2.61118e-199	3	Gm4665
Cstl11	1.05742e-197	0.696219	0.926	0.469	2.76834e-194	3	Cstl1
Camk2b1	3.76045e-180	0.640772	0.677	0.248	9.84486e-177	3	Camk2b
Ppt1	2.03863e-174	0.495471	0.881	0.643	5.33715e-171	3	Ppt1
1700125H03Rik1	1.02895e-171	0.553101	0.806	0.377	2.69379e-168	3	1700125H03Rik
Asb171	1.18353e-156	0.669462	0.918	0.532	3.09849e-153	3	Asb17
Ppp1r2-ps71	5.88472e-153	0.6713	0.94	0.553	1.54062e-149	3	Ppp1r2-ps7
Tnp11	1.60682e-139	1.11685	0.91	0.704	4.20666e-136	3	Tnp1
Tfam1	2.25146e-137	0.577038	0.935	0.608	5.89432e-134	3	Tfam
Cst81	6.94982e-107	0.389713	0.986	0.705	1.81946e-103	3	Cst8
Hmgb41	1.17475e-101	0.576496	0.989	0.72	3.0755e-98	3	Hmgb4
1700017L05Rik2	6.63813e-100	0.766411	0.793	0.537	1.73786e-96	3	1700017L05Rik
Chn21	2.18496e-84	0.285952	0.965	0.619	5.72022e-81	3	Chn2
Tex371	5.50519e-80	0.768276	0.795	0.509	1.44126e-76	3	Tex37
1700019M22Rik1	2.83489e-56	0.331611	0.962	0.674	7.42173e-53	3	1700019M22Rik
1700010D01Rik1	7.66088e-54	0.493822	0.937	0.7	2.00562e-50	3	1700010D01Rik
Osgin11	9.83628e-35	0.247554	0.668	0.447	2.57514e-31	3	Osgin1
1700001F09Rik1	0	2.48214	0.997	0.437	0	4	1700001F09Rik
BC0612371	0	2.20643	0.997	0.569	0	4	BC061237
Fam24a1	0	2.00945	0.99	0.421	0	4	Fam24a
Gm58001	0	2.00564	0.996	0.532	0	4	Gm5800
Prss461	0	1.9749	0.987	0.361	0	4	Prss46
BC0485021	0	1.97319	0.999	0.427	0	4	BC048502
AA467197	0	1.95456	0.999	0.489	0	4	AA467197
Gm103761	0	1.94778	0.98	0.42	0	4	Gm10376
Cfap361	0	1.92936	1	0.624	0	4	Cfap36
Gm34861	0	1.92694	0.983	0.464	0	4	Gm3486
Amn11	0	1.91338	0.996	0.531	0	4	Amn1
Gkap11	0	1.88221	0.999	0.671	0	4	Gkap1
Zpbp21	0	1.87396	1	0.478	0	4	Zpbp2
Acyp11	0	1.87166	1	0.548	0	4	Acyp1
Tbpl11	0	1.83941	0.999	0.556	0	4	Tbpl1
Ccdc1731	0	1.82812	0.999	0.481	0	4	Ccdc173
Lyar1	0	1.82645	1	0.63	0	4	Lyar
Gm211031	0	1.81969	0.985	0.509	0	4	Gm21103
Lrrc341	0	1.81561	0.998	0.422	0	4	Lrrc34
Ccdc1751	0	1.81097	0.996	0.466	0	4	Ccdc175
1700003H04Rik1	0	1.78998	1	0.527	0	4	1700003H04Rik
4921504E06Rik1	0	1.77458	0.966	0.337	0	4	4921504E06Rik
Glipr1l11	0	1.77176	0.996	0.424	0	4	Glipr1l1
1700007K13Rik1	0	1.75655	0.992	0.5	0	4	1700007K13Rik
1700012B09Rik1	0	1.7504	0.999	0.625	0	4	1700012B09Rik
Pbp2	0	1.74149	0.999	0.631	0	4	Pbp2
Spesp11	0	1.73982	0.999	0.491	0	4	Spesp1
Ccdc1131	0	1.73953	0.996	0.503	0	4	Ccdc113
Calm1	0	1.72262	1	0.845	0	4	Calm1
1700086L19Rik1	0	1.71484	1	0.556	0	4	1700086L19Rik
Dynlrb21	0	1.70398	0.998	0.481	0	4	Dynlrb2
1700010I14Rik1	0	1.7022	1	0.554	0	4	1700010I14Rik
Phospho2	0	1.70194	0.995	0.552	0	4	Phospho2
Fsip21	0	1.69192	0.996	0.539	0	4	Fsip2
4930579F01Rik1	0	1.67019	0.962	0.333	0	4	4930579F01Rik
Tctex1d21	0	1.65713	1	0.649	0	4	Tctex1d2
Spink21	0	1.65274	1	0.771	0	4	Spink2
Bbof11	0	1.65195	0.999	0.593	0	4	Bbof1
1700020D05Rik1	0	1.65037	1	0.538	0	4	1700020D05Rik
1700016G14Rik1	0	1.64781	0.993	0.395	0	4	1700016G14Rik
Dynlt1a1	0	1.63461	0.999	0.552	0	4	Dynlt1a
Gm54581	0	1.63442	0.959	0.368	0	4	Gm5458
Gk21	0	1.62153	0.995	0.534	0	4	Gk2
Cox7b21	0	1.61282	1	0.631	0	4	Cox7b2
Gm34481	0	1.61099	1	0.622	0	4	Gm3448
Cklf1	0	1.60877	0.999	0.605	0	4	Cklf
Rbakdn1	0	1.60528	1	0.814	0	4	Rbakdn
Morn51	0	1.60142	0.999	0.601	0	4	Morn5
Ggnbp11	0	1.59901	0.999	0.513	0	4	Ggnbp1
1700019A02Rik1	0	1.59569	1	0.608	0	4	1700019A02Rik
Gm35431	0	1.59274	0.952	0.423	0	4	Gm3543
Gm202681	0	1.59148	0.955	0.344	0	4	Gm20268
Catsperz1	0	1.59139	1	0.637	0	4	Catsperz
Toporsl1	0	1.5909	0.978	0.423	0	4	Toporsl
Tmem97	0	1.5897	1	0.67	0	4	Tmem97
Ccdc39	0	1.5879	0.986	0.418	0	4	Ccdc39
4930544G11Rik1	0	1.58637	0.999	0.476	0	4	4930544G11Rik
Dydc1	0	1.5805	0.954	0.326	0	4	Dydc1
Tekt31	0	1.57962	0.988	0.447	0	4	Tekt3
Pabpc21	0	1.578	0.999	0.585	0	4	Pabpc2
1700041C23Rik1	0	1.57609	0.927	0.226	0	4	1700041C23Rik
Rpl39l1	0	1.57384	1	0.791	0	4	Rpl39l
Hagh1	0	1.57179	0.997	0.543	0	4	Hagh
Gm103751	0	1.57085	0.945	0.375	0	4	Gm10375
Ccdc38	0	1.57058	0.994	0.609	0	4	Ccdc38
Tomm221	0	1.56279	1	0.695	0	4	Tomm22
Tekt21	0	1.5619	0.994	0.491	0	4	Tekt2
Dynlt1f1	0	1.55637	1	0.654	0	4	Dynlt1f
1700025F22Rik1	0	1.54919	0.999	0.633	0	4	1700025F22Rik
1700028P14Rik1	0	1.54856	0.996	0.425	0	4	1700028P14Rik
Clgn1	0	1.53932	0.999	0.542	0	4	Clgn
Tmbim71	0	1.53713	0.996	0.488	0	4	Tmbim7
Pabpc11	0	1.52833	1	0.835	0	4	Pabpc1
AC163295.11	0	1.52177	0.996	0.473	0	4	AC163295.1
Myl101	0	1.51413	0.993	0.487	0	4	Myl10
Cox6b21	0	1.51316	1	0.649	0	4	Cox6b2
Efcab91	0	1.51232	0.993	0.463	0	4	Efcab9
Stpg41	0	1.51194	1	0.645	0	4	Stpg4
Cfap97	0	1.50614	0.988	0.536	0	4	Cfap97
Tekt41	0	1.50373	0.977	0.431	0	4	Tekt4
Rasl2-9	0	1.50323	0.989	0.593	0	4	Rasl2-9
Gm48711	0	1.50033	0.97	0.388	0	4	Gm4871
Prr221	0	1.49259	0.934	0.348	0	4	Prr22
Tuba3b	0	1.48932	0.999	0.555	0	4	Tuba3b
Med281	0	1.48747	1	0.682	0	4	Med28
Tex361	0	1.48728	0.987	0.417	0	4	Tex36
Rnf321	0	1.48431	0.996	0.556	0	4	Rnf32
Gm35731	0	1.4745	0.927	0.415	0	4	Gm3573
Tmem2251	0	1.47207	0.975	0.426	0	4	Tmem225
Nlrp141	0	1.47207	0.991	0.493	0	4	Nlrp14
Glipr1l31	0	1.46836	0.94	0.317	0	4	Glipr1l3
Ccpg1os1	0	1.46692	0.996	0.559	0	4	Ccpg1os
1700018F24Rik1	0	1.46355	0.98	0.422	0	4	1700018F24Rik
Art3	0	1.46199	0.983	0.459	0	4	Art3
Cox8c	0	1.45547	1	0.679	0	4	Cox8c
Fbp11	0	1.44669	0.999	0.602	0	4	Fbp1
Ccdc1781	0	1.43859	0.984	0.507	0	4	Ccdc178
Ddx251	0	1.43745	0.999	0.698	0	4	Ddx25
Aprt	0	1.43452	0.995	0.575	0	4	Aprt
Gm5951	0	1.43295	0.96	0.481	0	4	Gm595
Itgb3bp1	0	1.42276	0.994	0.687	0	4	Itgb3bp
Spata451	0	1.41756	0.997	0.431	0	4	Spata45
Fam228b1	0	1.41485	0.902	0.307	0	4	Fam228b
Slco6c11	0	1.41297	0.966	0.371	0	4	Slco6c1
Dmrtb11	0	1.41221	0.996	0.649	0	4	Dmrtb1
Lrriq11	0	1.40793	0.937	0.438	0	4	Lrriq1
Eid31	0	1.40722	0.993	0.511	0	4	Eid3
2810408I11Rik1	0	1.40546	0.995	0.505	0	4	2810408I11Rik
Gm83621	0	1.4028	0.917	0.278	0	4	Gm8362
1700028J19Rik1	0	1.4025	1	0.67	0	4	1700028J19Rik
1700108J01Rik1	0	1.40086	0.992	0.513	0	4	1700108J01Rik
Nkapl1	0	1.39592	0.992	0.496	0	4	Nkapl
Pom121l121	0	1.39331	0.986	0.46	0	4	Pom121l12
Vdac21	0	1.39131	0.999	0.689	0	4	Vdac2
Prps1l11	0	1.38908	0.996	0.576	0	4	Prps1l1
Slc9b11	0	1.3837	0.989	0.501	0	4	Slc9b1
Ropn1l1	0	1.37797	1	0.83	0	4	Ropn1l
March111	0	1.37796	0.985	0.475	0	4	2022-03-11
Morf4l11	0	1.36587	1	0.948	0	4	Morf4l1
Fsip11	0	1.36286	0.932	0.414	0	4	Fsip1
Bcap29	0	1.36033	0.992	0.688	0	4	Bcap29
Atp6ap1l1	0	1.3591	0.999	0.588	0	4	Atp6ap1l
Arl31	0	1.35159	0.995	0.641	0	4	Arl3
Hspa21	0	1.34913	0.993	0.518	0	4	Hspa2
Insl61	0	1.34634	0.998	0.701	0	4	Insl6
Cenpv1	0	1.33588	0.997	0.667	0	4	Cenpv
Tuba3a	0	1.33582	0.999	0.594	0	4	Tuba3a
Ptges3	0	1.33562	0.996	0.679	0	4	Ptges3
1700018B24Rik1	0	1.33017	0.996	0.644	0	4	1700018B24Rik
Pphln11	0	1.32542	0.954	0.491	0	4	Pphln1
Gm36761	0	1.31433	0.915	0.372	0	4	Gm3676
Mns11	0	1.31388	0.989	0.599	0	4	Mns1
1700001G11Rik1	0	1.3073	0.968	0.465	0	4	1700001G11Rik
Ccdc891	0	1.30614	0.974	0.396	0	4	Ccdc89
Nxt1	0	1.30585	0.984	0.489	0	4	Nxt1
Serf11	0	1.29738	1	0.815	0	4	Serf1
Gmps1	0	1.2929	0.995	0.696	0	4	Gmps
4930415O20Rik1	0	1.28995	0.951	0.396	0	4	4930415O20Rik
4930558C23Rik1	0	1.28764	0.988	0.458	0	4	4930558C23Rik
Plac8l11	0	1.2871	0.961	0.452	0	4	Plac8l1
Cabcoco1	0	1.28121	0.953	0.408	0	4	Cabcoco1
Smco41	0	1.27051	0.885	0.357	0	4	Smco4
Hsbp11	0	1.26643	1	0.955	0	4	Hsbp1
Tex381	0	1.26522	0.928	0.438	0	4	Tex38
Krt881	0	1.26508	0.932	0.378	0	4	Krt88
Cep2901	0	1.26361	0.989	0.553	0	4	Cep290
Ppp3r21	0	1.26002	1	0.761	0	4	Ppp3r2
Als2cr121	0	1.25851	0.97	0.536	0	4	Als2cr12
Supt201	0	1.25447	0.977	0.576	0	4	Supt20
4933428M09Rik1	0	1.25216	0.901	0.337	0	4	4933428M09Rik
Larp71	0	1.2506	0.996	0.661	0	4	Larp7
Ran	0	1.24738	1	0.941	0	4	Ran
Izumo41	0	1.2449	0.963	0.489	0	4	Izumo4
Hdgfl1	0	1.23934	0.953	0.383	0	4	Hdgfl1
Cfap161	0	1.23747	0.944	0.442	0	4	Cfap161
Acrv11	0	1.23015	0.988	0.44	0	4	Acrv1
Wfdc15a1	0	1.22922	0.981	0.533	0	4	Wfdc15a
Nasp1	0	1.21879	1	0.656	0	4	Nasp
1110004E09Rik	0	1.21441	0.985	0.589	0	4	1110004E09Rik
1700029P11Rik	0	1.21219	0.975	0.441	0	4	1700029P11Rik
Gm3453	0	1.21016	0.873	0.273	0	4	Gm3453
Tssk41	0	1.20897	0.944	0.429	0	4	Tssk4
Uchl31	0	1.20724	0.998	0.657	0	4	Uchl3
Pdzd9	0	1.20597	0.951	0.451	0	4	Pdzd9
Ccna1	0	1.20585	0.931	0.375	0	4	Ccna1
Zdhhc111	0	1.20326	0.87	0.299	0	4	Zdhhc11
Spaca31	0	1.20032	0.969	0.455	0	4	Spaca3
Spag61	0	1.19671	0.975	0.513	0	4	Spag6
Ankrd71	0	1.19587	0.99	0.48	0	4	Ankrd7
Gm27621	0	1.19357	0.992	0.623	0	4	Gm2762
4931417E11Rik1	0	1.19249	0.97	0.512	0	4	4931417E11Rik
Cetn3	0	1.18808	0.989	0.648	0	4	Cetn3
BC0511421	0	1.18157	1	0.698	0	4	BC051142
Chrac11	0	1.17858	0.984	0.573	0	4	Chrac1
Gm57971	0	1.17705	0.878	0.331	0	4	Gm5797
1700001J03Rik1	0	1.17579	0.997	0.643	0	4	1700001J03Rik
4930547H16Rik1	0	1.17526	0.909	0.419	0	4	4930547H16Rik
Mzt21	0	1.1608	0.961	0.459	0	4	Mzt2
Odf3l11	0	1.15824	0.92	0.357	0	4	Odf3l1
4921509A06Rik1	0	1.15262	0.892	0.382	0	4	4921509A06Rik
Mad2l2	0	1.13979	0.988	0.641	0	4	Mad2l2
1700029J07Rik1	0	1.13693	0.861	0.36	0	4	1700029J07Rik
Ccdc831	0	1.13383	0.95	0.469	0	4	Ccdc83
AC163295.2	0	1.13368	0.955	0.429	0	4	AC163295.2
Tsc22d41	0	1.12677	0.951	0.403	0	4	Tsc22d4
Snrpc	0	1.11884	0.985	0.642	0	4	Snrpc
Ssxb1	0	1.11526	0.854	0.124	0	4	Ssxb1
Rsph1	0	1.11433	0.997	0.632	0	4	Rsph1
Adam21	0	1.11415	0.947	0.523	0	4	Adam2
Prss211	0	1.11412	0.908	0.404	0	4	Prss21
4921501E09Rik1	0	1.10586	0.885	0.363	0	4	4921501E09Rik
1700067P10Rik1	0	1.1039	0.943	0.462	0	4	1700067P10Rik
Nop10	0	1.0993	0.998	0.733	0	4	Nop10
Pabpc6	0	1.09312	0.958	0.441	0	4	Pabpc6
Gm471891	0	1.09248	0.868	0.353	0	4	Gm47189
Lyzl61	0	1.08232	0.963	0.437	0	4	Lyzl6
Krcc1	0	1.07837	0.956	0.568	0	4	Krcc1
Bri31	0	1.07797	0.888	0.455	0	4	Bri3
Morc2b1	0	1.07779	0.932	0.408	0	4	Morc2b
4933434E20Rik1	0	1.07244	0.97	0.649	0	4	4933434E20Rik
Pdzk1ip11	0	1.06963	0.916	0.38	0	4	Pdzk1ip1
Nipbl1	0	1.06431	0.987	0.645	0	4	Nipbl
2810025M15Rik	0	1.05446	0.973	0.527	0	4	2810025M15Rik
Iqcg	0	1.04899	0.904	0.44	0	4	Iqcg
Hist1h2bp1	0	1.04348	0.946	0.459	0	4	Hist1h2bp
Spaca11	0	1.03986	0.939	0.384	0	4	Spaca1
2900092C05Rik1	0	1.03821	0.982	0.571	0	4	2900092C05Rik
Map4k11	0	1.03761	0.886	0.46	0	4	Map4k1
Ftmt1	0	1.03587	0.906	0.419	0	4	Ftmt
Spam11	0	1.03549	0.891	0.411	0	4	Spam1
Tsga81	0	1.02633	0.973	0.579	0	4	Tsga8
Srp9	0	1.0243	0.995	0.755	0	4	Srp9
Spata461	0	1.02228	0.989	0.477	0	4	Spata46
Ndufc11	0	1.021	0.999	0.821	0	4	Ndufc1
Gm34601	0	1.00661	0.868	0.372	0	4	Gm3460
Dnah31	0	1.00326	0.875	0.341	0	4	Dnah3
1700010B08Rik	0	0.989372	0.983	0.5	0	4	1700010B08Rik
Got1l11	0	0.988715	0.895	0.409	0	4	Got1l1
Gm199351	0	0.985421	0.787	0.286	0	4	Gm19935
Gpr160	0	0.974693	0.932	0.426	0	4	Gpr160
Spdye4c1	0	0.967696	0.777	0.235	0	4	Spdye4c
Lyzl41	0	0.96434	0.915	0.49	0	4	Lyzl4
4930455B14Rik1	0	0.964009	0.894	0.411	0	4	4930455B14Rik
Adam26a1	0	0.959052	0.854	0.399	0	4	Adam26a
Timm8b1	0	0.958683	0.998	0.796	0	4	Timm8b
Mesp1	0	0.957199	0.966	0.393	0	4	Mesp1
Ndufb51	0	0.954692	0.993	0.725	0	4	Ndufb5
Ppp3ca	0	0.953896	0.938	0.554	0	4	Ppp3ca
Aurka	0	0.953396	0.908	0.37	0	4	Aurka
Pcbp3	0	0.950734	0.904	0.44	0	4	Pcbp3
Zp3r1	0	0.95022	0.877	0.37	0	4	Zp3r
Ttc30a2	0	0.938348	0.914	0.429	0	4	Ttc30a2
Ccnb1	0	0.933753	0.927	0.474	0	4	Ccnb1
Mum1	0	0.93182	0.907	0.446	0	4	Mum1
Spdya	0	0.92912	0.918	0.494	0	4	Spdya
Gm7444	0	0.926861	0.908	0.449	0	4	Gm7444
Crbn	0	0.923567	0.909	0.518	0	4	Crbn
Gm3476	0	0.918604	0.83	0.187	0	4	Gm3476
Rp9	0	0.918302	0.98	0.646	0	4	Rp9
4930519G04Rik1	0	0.915672	0.831	0.345	0	4	4930519G04Rik
Ccdc811	0	0.910611	0.843	0.326	0	4	Ccdc81
Gm207361	0	0.909271	0.823	0.337	0	4	Gm20736
Prkg11	0	0.909141	0.913	0.44	0	4	Prkg1
Mgat4d	0	0.90771	0.904	0.393	0	4	Mgat4d
Cog6	0	0.897205	0.894	0.408	0	4	Cog6
Fam2091	0	0.893377	0.972	0.415	0	4	Fam209
Shcbp1l	0	0.892426	0.925	0.395	0	4	Shcbp1l
4931400O07Rik1	0	0.891611	0.822	0.302	0	4	4931400O07Rik
Galntl61	0	0.891341	0.886	0.428	0	4	Galntl6
Apobec41	0	0.885146	0.839	0.333	0	4	Apobec4
Nol8	0	0.884101	0.956	0.567	0	4	Nol8
Nmnat31	0	0.883042	0.957	0.689	0	4	Nmnat3
Gm61171	0	0.88185	0.72	0.189	0	4	Gm6117
1700026D11Rik	0	0.881766	0.92	0.503	0	4	1700026D11Rik
Gm48681	0	0.868743	0.88	0.421	0	4	Gm4868
Prr271	0	0.867981	0.854	0.324	0	4	Prr27
Rfx8	0	0.854646	0.783	0.265	0	4	Rfx8
Spag1	0	0.8482	0.84	0.412	0	4	Spag1
CT030238.41	0	0.846921	0.82	0.343	0	4	CT030238.4
Pxt1	0	0.846882	0.849	0.267	0	4	Pxt1
AC113204.11	0	0.846174	0.897	0.514	0	4	AC113204.1
Wdr63	0	0.830653	0.806	0.294	0	4	Wdr63
4933416C03Rik	0	0.821497	0.861	0.351	0	4	4933416C03Rik
Fthl17a1	0	0.809981	0.848	0.426	0	4	Fthl17a
Rnls	0	0.807956	0.92	0.385	0	4	Rnls
4930524N10Rik1	0	0.804273	0.826	0.282	0	4	4930524N10Rik
Muc3	0	0.765679	0.796	0.262	0	4	Muc3
1700024J04Rik1	0	0.764005	0.761	0.198	0	4	1700024J04Rik
Cyct	0	0.761533	0.96	0.524	0	4	Cyct
Cldn34b31	0	0.75775	0.743	0.205	0	4	Cldn34b3
Gm9973	0	0.741059	0.74	0.2	0	4	Gm9973
Fam47c1	0	0.734214	0.762	0.3	0	4	Fam47c
Ssxb2	0	0.719878	0.753	0.099	0	4	Ssxb2
Cldn34b41	0	0.715072	0.827	0.349	0	4	Cldn34b4
4930518J21Rik	0	0.710988	0.646	0.128	0	4	4930518J21Rik
1700026J12Rik	0	0.707956	0.862	0.378	0	4	1700026J12Rik
1700017G19Rik	0	0.696548	0.801	0.298	0	4	1700017G19Rik
Kdm4d	0	0.696292	0.796	0.344	0	4	Kdm4d
Akap141	0	0.590098	0.753	0.284	0	4	Akap14
Gm51691	0	0.577991	0.737	0.233	0	4	Gm5169
4932429P05Rik1	0	0.5653	0.736	0.216	0	4	4932429P05Rik
Speer4e	0	0.522603	0.724	0.247	0	4	Speer4e
Selenos	1.34735e-306	0.959234	0.992	0.699	3.52735e-303	4	Selenos
Xrcc4	7.79877e-304	0.741373	0.851	0.399	2.04172e-300	4	Xrcc4
Tmem1901	1.38947e-303	0.885062	0.907	0.417	3.63764e-300	4	Tmem190
1700007K09Rik1	1.59553e-300	1.04923	0.928	0.494	4.17711e-297	4	1700007K09Rik
1600025M17Rik1	6.02571e-296	0.796592	0.826	0.478	1.57753e-292	4	1600025M17Rik
Dnah8	1.37978e-293	0.827624	0.923	0.51	3.61228e-290	4	Dnah8
Cast1	1.5651e-292	0.947371	0.989	0.668	4.09742e-289	4	Cast
Grtp1	5.56346e-292	0.766306	0.9	0.492	1.45651e-288	4	Grtp1
Dusp131	5.61116e-291	0.840467	0.972	0.448	1.469e-287	4	Dusp13
Gm51421	1.07981e-289	0.943474	0.981	0.539	2.82693e-286	4	Gm5142
Hsp90aa1	1.75406e-289	0.878451	1	0.847	4.59212e-286	4	Hsp90aa1
Il311	3.29464e-286	0.849082	0.83	0.393	8.62537e-283	4	Il31
1700113H08Rik1	8.24609e-285	0.93428	0.929	0.466	2.15883e-281	4	1700113H08Rik
Stambpl11	4.42607e-283	0.825324	0.804	0.302	1.15875e-279	4	Stambpl1
Sox51	2.38343e-282	0.907377	0.899	0.451	6.23983e-279	4	Sox5
Fyttd1	1.52825e-280	0.8243	0.974	0.666	4.00097e-277	4	Fyttd1
Lyzl4os1	3.08212e-280	0.894916	0.865	0.454	8.069e-277	4	Lyzl4os
Cfap70	4.97024e-280	0.74046	0.823	0.344	1.30121e-276	4	Cfap70
Cytl11	1.92577e-278	0.68333	0.683	0.222	5.04167e-275	4	Cytl1
1700049L16Rik1	4.52208e-278	0.822821	0.914	0.455	1.18388e-274	4	1700049L16Rik
Nat61	1.20943e-277	0.792685	0.776	0.31	3.16628e-274	4	Nat6
Tmem30c	3.33921e-276	0.40278	0.721	0.288	8.74204e-273	4	Tmem30c
Abca14	1.1184e-273	0.619367	0.751	0.294	2.92797e-270	4	Abca14
A26c2	4.24887e-273	0.467133	0.623	0.157	1.11235e-269	4	A26c2
Ddt	9.37048e-273	0.730318	0.93	0.503	2.45319e-269	4	Ddt
Dpy301	1.31838e-271	0.881463	0.973	0.75	3.45151e-268	4	Dpy30
Sdhaf4	2.12726e-269	0.803979	0.917	0.606	5.56917e-266	4	Sdhaf4
Nipsnap3a1	2.62435e-268	0.695404	0.797	0.353	6.87054e-265	4	Nipsnap3a
Spata91	6.47411e-268	0.691459	0.894	0.418	1.69492e-264	4	Spata9
Mdm4-ps1	8.32241e-267	0.548978	0.825	0.414	2.17881e-263	4	Mdm4-ps
Rnf7	1.91225e-265	0.847574	0.983	0.709	5.00628e-262	4	Rnf7
Fam183b1	2.01487e-261	0.866233	0.985	0.564	5.27493e-258	4	Fam183b
Arrdc51	4.30376e-260	0.738087	0.932	0.441	1.12672e-256	4	Arrdc5
1700003I22Rik1	8.78409e-260	0.888938	0.932	0.619	2.29967e-256	4	1700003I22Rik
Ppp1r1c	4.09915e-259	0.598519	0.754	0.321	1.07316e-255	4	Ppp1r1c
Kcne31	1.17774e-258	0.851933	0.851	0.43	3.08333e-255	4	Kcne3
Tgif2lx21	2.29522e-258	0.441722	0.729	0.295	6.00887e-255	4	Tgif2lx2
Rbms11	7.35138e-258	0.717406	0.904	0.51	1.92459e-254	4	Rbms1
Slc2a3	6.13222e-255	0.304208	0.816	0.4	1.60541e-251	4	Slc2a3
Nusap1	2.68898e-254	0.603212	0.83	0.418	7.03975e-251	4	Nusap1
Spata311	3.93285e-254	0.645785	0.889	0.433	1.02962e-250	4	Spata31
Tbca	1.27013e-253	0.804381	0.987	0.69	3.32521e-250	4	Tbca
Pttg1	5.11558e-253	0.80427	0.936	0.578	1.33926e-249	4	Pttg1
Exosc3	8.81663e-253	0.783177	0.896	0.547	2.30819e-249	4	Exosc3
Fam71e21	1.05632e-249	0.8475	0.911	0.554	2.76545e-246	4	Fam71e2
Efcab5	1.8289e-248	0.649139	0.825	0.395	4.78805e-245	4	Efcab5
Itgad1	3.55218e-247	0.789271	0.691	0.245	9.29961e-244	4	Itgad
Wbp2	9.08107e-247	0.786532	0.889	0.464	2.37742e-243	4	Wbp2
Gm54151	3.98913e-245	0.564448	0.679	0.197	1.04436e-241	4	Gm5415
Ttc4	1.89535e-244	0.662418	0.899	0.508	4.96202e-241	4	Ttc4
Smc4	9.23373e-244	0.561746	0.994	0.698	2.41739e-240	4	Smc4
4930522O17Rik	5.61361e-242	0.752337	0.798	0.372	1.46964e-238	4	4930522O17Rik
Atxn7l3b	1.0316e-241	0.446389	0.918	0.543	2.70073e-238	4	Atxn7l3b
1700017J07Rik1	1.26872e-241	0.667238	0.767	0.333	3.32152e-238	4	1700017J07Rik
1810049I09Rik	1.51509e-240	0.584103	0.815	0.402	3.9665e-237	4	1810049I09Rik
Vit	2.2328e-240	0.77342	0.827	0.438	5.84547e-237	4	Vit
Cdc20	2.50547e-240	0.483617	0.817	0.329	6.55931e-237	4	Cdc20
4933434M16Rik1	2.26008e-239	0.796363	0.787	0.398	5.91689e-236	4	4933434M16Rik
Atp6v1g1	1.573e-237	0.744903	0.985	0.727	4.11811e-234	4	Atp6v1g1
Lyzl11	2.37814e-237	0.893519	0.922	0.555	6.22598e-234	4	Lyzl1
Chchd7	6.46488e-237	0.745107	0.922	0.583	1.6925e-233	4	Chchd7
Fam118b	8.46147e-235	0.630541	0.844	0.486	2.21521e-231	4	Fam118b
Pdilt1	4.38239e-234	0.688383	0.842	0.44	1.14731e-230	4	Pdilt
Srp14	1.89046e-233	0.733904	0.991	0.725	4.94923e-230	4	Srp14
Atp6v1e21	2.23025e-233	0.755751	0.904	0.505	5.83879e-230	4	Atp6v1e2
Gm20621	3.47679e-233	0.306494	0.74	0.333	9.10223e-230	4	Gm20621
Dnah14	1.41156e-232	0.561996	0.829	0.461	3.69547e-229	4	Dnah14
Vmn1r181	2.527e-232	0.465506	0.794	0.458	6.61569e-229	4	Vmn1r181
Tex331	2.9957e-231	0.542288	0.976	0.581	7.84273e-228	4	Tex33
4933405O20Rik1	1.29225e-229	0.681744	0.765	0.343	3.38311e-226	4	4933405O20Rik
Mt1	5.14352e-228	0.467588	1	0.965	1.34657e-224	4	Mt1
Bcas21	8.0669e-228	0.755164	0.967	0.643	2.11192e-224	4	Bcas2
Dnah12	2.51017e-227	0.684213	0.78	0.367	6.57162e-224	4	Dnah12
Gm19931	2.54354e-226	0.556764	0.684	0.287	6.65899e-223	4	Gm1993
Mrps11	1.84318e-225	0.684879	0.901	0.547	4.82545e-222	4	Mrps11
Eqtn1	2.11989e-225	0.606536	0.859	0.404	5.54987e-222	4	Eqtn
Erh	6.54396e-225	0.699964	0.974	0.732	1.71321e-221	4	Erh
Ankar	3.22967e-224	0.488186	0.801	0.381	8.45528e-221	4	Ankar
Zmynd10	2.06464e-223	0.475968	0.767	0.369	5.40522e-220	4	Zmynd10
Mif4gd	2.53176e-223	0.514373	0.844	0.418	6.62814e-220	4	Mif4gd
Gm268441	1.10302e-222	0.865761	0.838	0.481	2.88772e-219	4	Gm26844
Fndc111	1.22941e-218	0.67596	0.855	0.431	3.21859e-215	4	Fndc11
Ndufaf3	1.7461e-218	0.600449	0.923	0.617	4.57128e-215	4	Ndufaf3
Adgrl2	2.39325e-215	0.644335	0.705	0.311	6.26553e-212	4	Adgrl2
H2afz	5.80614e-215	0.645932	0.928	0.574	1.52005e-211	4	H2afz
Scamp21	2.34986e-214	0.688695	0.896	0.564	6.15194e-211	4	Scamp2
4930447F04Rik1	5.89345e-213	0.31942	0.696	0.295	1.5429e-209	4	4930447F04Rik
Sun51	6.11523e-213	0.633549	0.811	0.38	1.60097e-209	4	Sun5
1700109H08Rik1	1.13449e-212	0.815589	0.874	0.543	2.9701e-209	4	1700109H08Rik
4921534H16Rik1	1.43498e-212	0.662758	0.749	0.274	3.75677e-209	4	4921534H16Rik
Speer2	2.60273e-211	0.525104	0.732	0.324	6.81395e-208	4	Speer2
Spaca51	4.98706e-210	0.658397	0.757	0.381	1.30561e-206	4	Spaca5
Ift46	1.16576e-209	0.502888	0.825	0.495	3.05196e-206	4	Ift46
4930444F02Rik	2.21805e-208	0.459291	0.782	0.385	5.80686e-205	4	4930444F02Rik
Fyb1	1.53934e-206	0.660963	0.835	0.384	4.03e-203	4	Fyb
4933402N22Rik	2.85545e-205	0.270156	0.647	0.234	7.47557e-202	4	4933402N22Rik
Adam201	5.49704e-205	0.792977	0.713	0.31	1.43913e-201	4	Adam20
Tmem2101	2.05244e-204	0.694872	0.863	0.43	5.3733e-201	4	Tmem210
Psip1	1.73501e-203	0.454521	0.909	0.503	4.54225e-200	4	Psip1
Spaca41	5.68514e-200	0.537694	0.858	0.392	1.48837e-196	4	Spaca4
Fam46d1	1.90774e-199	0.512844	0.853	0.536	4.99445e-196	4	Fam46d
Birc5	5.42835e-198	0.59235	0.87	0.542	1.42114e-194	4	Birc5
Cenpe	6.34014e-197	0.428316	0.826	0.389	1.65985e-193	4	Cenpe
Cldn34d1	3.05687e-195	0.488477	0.768	0.436	8.00287e-192	4	Cldn34d
Samt41	1.57052e-193	0.361525	0.646	0.245	4.11163e-190	4	Samt4
4933427E11Rik	9.50234e-192	0.491268	0.707	0.312	2.48771e-188	4	4933427E11Rik
Cwc15	4.21942e-190	0.622191	0.928	0.635	1.10464e-186	4	Cwc15
4930555A03Rik	1.39995e-189	0.54054	0.709	0.35	3.66507e-186	4	4930555A03Rik
Gm148911	1.86509e-188	0.397932	0.75	0.397	4.88282e-185	4	Gm14891
4933411G06Rik1	2.52599e-188	0.720946	0.755	0.407	6.61303e-185	4	4933411G06Rik
Gm327721	1.91578e-186	0.459562	0.798	0.444	5.01552e-183	4	Gm32772
Slc22a21	1.0054e-185	0.49074	0.76	0.398	2.63213e-182	4	Slc22a21
Gtsf1l1	4.57966e-181	0.330446	0.935	0.501	1.19896e-177	4	Gtsf1l
Tgif2lx11	2.05728e-180	0.419877	0.694	0.347	5.38596e-177	4	Tgif2lx1
Triml11	3.44551e-179	0.545011	0.758	0.369	9.02036e-176	4	Triml1
4931409K22Rik1	6.53623e-178	0.619259	0.774	0.409	1.71118e-174	4	4931409K22Rik
4930557F10Rik1	4.86861e-177	0.533895	0.739	0.32	1.2746e-173	4	4930557F10Rik
Izumo11	1.32389e-176	0.642936	0.768	0.368	3.46594e-173	4	Izumo1
Senp2	4.69568e-175	0.617221	0.844	0.545	1.22933e-171	4	Senp2
Aurkc	6.04579e-175	0.383533	0.632	0.265	1.58279e-171	4	Aurkc
Tlcd1	3.69397e-173	0.632099	0.774	0.415	9.67081e-170	4	Tlcd1
Atp6v1d	7.05086e-173	0.534667	0.899	0.562	1.84592e-169	4	Atp6v1d
Nubp2	1.34569e-171	0.349213	0.791	0.435	3.52301e-168	4	Nubp2
Slc16a71	5.77905e-171	0.438377	0.932	0.542	1.51296e-167	4	Slc16a7
Ube2dnl21	7.50448e-170	0.336104	0.718	0.384	1.96467e-166	4	Ube2dnl2
Rfc1	1.33184e-167	0.518701	0.892	0.595	3.48677e-164	4	Rfc1
Eif2s2	4.43222e-167	0.554583	0.993	0.781	1.16035e-163	4	Eif2s2
1700029M20Rik	1.04517e-166	0.560333	0.799	0.454	2.73625e-163	4	1700029M20Rik
Prss42	3.98065e-166	0.496194	0.646	0.26	1.04213e-162	4	Prss42
Rpa1	1.04047e-164	0.412344	0.715	0.344	2.72396e-161	4	Rpa1
1700063H04Rik	1.6896e-163	0.417849	0.751	0.447	4.42338e-160	4	1700063H04Rik
Rexo2	1.71502e-163	0.540403	0.899	0.539	4.48991e-160	4	Rexo2
Flrt31	3.02128e-163	0.244209	0.535	0.159	7.90972e-160	4	Flrt3
4930522H14Rik1	5.16772e-162	0.564105	0.896	0.543	1.35291e-158	4	4930522H14Rik
Ddit4l	1.81114e-161	0.459382	0.715	0.411	4.74156e-158	4	Ddit4l
Zbtb32	1.74384e-157	0.405938	0.681	0.317	4.56538e-154	4	Zbtb32
Best11	1.41661e-156	0.438531	0.894	0.522	3.70868e-153	4	Best1
1700093K21Rik1	4.27957e-153	0.446476	0.928	0.498	1.12039e-149	4	1700093K21Rik
Mplkip	1.38501e-151	0.514419	0.807	0.506	3.62595e-148	4	Mplkip
Uri11	2.90263e-151	0.579547	0.835	0.497	7.59908e-148	4	Uri1
Tssk51	6.52396e-149	0.43042	0.536	0.107	1.70797e-145	4	Tssk5
Clec4a21	2.41236e-148	0.363688	0.678	0.331	6.31556e-145	4	Clec4a2
Tmed61	3.74081e-147	0.787068	0.688	0.39	9.79345e-144	4	Tmed6
Gm13817	1.88876e-144	0.315305	0.682	0.369	4.94476e-141	4	Gm13817
Hoxb5os	9.68324e-144	0.358654	0.622	0.308	2.53507e-140	4	Hoxb5os
Nubpl1	5.12943e-143	0.465504	0.747	0.449	1.34288e-139	4	Nubpl
Dopey21	1.09595e-139	0.450123	0.601	0.242	2.8692e-136	4	Dopey2
4933414I15Rik	1.90017e-139	0.226143	0.569	0.223	4.97465e-136	4	4933414I15Rik
Gm473811	6.12197e-137	0.71023	0.711	0.388	1.60273e-133	4	Gm47381
6430531B16Rik	6.45467e-136	0.422505	0.673	0.338	1.68983e-132	4	6430531B16Rik
4930568E12Rik	1.99501e-134	0.259441	0.628	0.347	5.22295e-131	4	4930568E12Rik
Scgb2b23-ps	1.02857e-133	0.561032	0.861	0.625	2.69279e-130	4	Scgb2b23-ps
1700031L13Rik1	1.2148e-133	0.297054	0.846	0.464	3.18034e-130	4	1700031L13Rik
Hsfy21	3.82719e-133	0.28744	0.737	0.379	1.00196e-129	4	Hsfy2
4933416O17Rik1	4.14512e-131	0.544175	0.79	0.51	1.08519e-127	4	4933416O17Rik
Gm352161	1.52348e-130	0.429543	0.748	0.421	3.98848e-127	4	Gm35216
Ccdc34	7.6269e-129	0.47917	0.858	0.616	1.99672e-125	4	Ccdc34
Chn11	7.63627e-128	0.42254	0.688	0.339	1.99918e-124	4	Chn1
Ccdc40	2.80044e-127	0.292991	0.618	0.333	7.33156e-124	4	Ccdc40
Cd320	2.60256e-126	0.43446	0.778	0.449	6.81351e-123	4	Cd320
Prss43	8.30765e-124	0.281562	0.551	0.236	2.17494e-120	4	Prss43
Gm73501	2.09881e-122	0.220641	0.596	0.308	5.49467e-119	4	Gm7350
Mageb51	4.24045e-122	0.248538	0.644	0.334	1.11015e-118	4	Mageb5
Prss56	2.58181e-118	0.558367	0.618	0.272	6.75918e-115	4	Prss56
Catsper31	1.75333e-117	0.528298	0.674	0.345	4.59021e-114	4	Catsper3
Gm5922	2.95937e-117	0.34524	0.72	0.432	7.74764e-114	4	Gm5922
1700013H16Rik1	2.47582e-116	0.203524	0.846	0.538	6.48169e-113	4	1700013H16Rik
Chchd1	4.43356e-116	0.358199	0.851	0.557	1.16071e-112	4	Chchd1
Gm456041	2.73406e-115	0.485579	0.698	0.345	7.15778e-112	4	Gm45604
4932415D10Rik1	3.28352e-115	0.263774	0.712	0.389	8.59624e-112	4	4932415D10Rik
Actg1	5.90579e-115	0.387466	0.923	0.705	1.54613e-111	4	Actg1
Ptpn20	2.2662e-108	0.346008	0.645	0.367	5.93291e-105	4	Ptpn20
Wrn	6.52022e-106	0.256346	0.663	0.426	1.70699e-102	4	Wrn
1700013D24Rik1	2.10633e-105	0.252781	0.83	0.474	5.51436e-102	4	1700013D24Rik
Gm12763	2.18402e-104	0.204283	0.61	0.363	5.71777e-101	4	Gm12763
Ghrl	4.19444e-103	0.465971	0.611	0.271	1.09811e-99	4	Ghrl
Chic2	3.36355e-101	0.248624	0.755	0.458	8.80577e-98	4	Chic2
Ccer11	6.94395e-101	0.282878	0.823	0.515	1.81793e-97	4	Ccer1
Zfp371	2.99441e-95	0.283528	0.808	0.499	7.83938e-92	4	Zfp37
Smc2	9.96212e-93	0.22797	0.798	0.557	2.60808e-89	4	Smc2
Erich32	1.4667e-92	0.253053	0.942	0.607	3.83982e-89	4	Erich3
Sgms21	1.9424e-91	0.334474	0.631	0.316	5.08521e-88	4	Sgms2
Uqcrb	2.25796e-89	0.296091	0.969	0.751	5.91133e-86	4	Uqcrb
Cisd1	8.74611e-89	0.27202	0.873	0.637	2.28973e-85	4	Cisd1
Rasal11	6.33514e-87	0.38527	0.555	0.262	1.65854e-83	4	Rasal1
1700047G03Rik	1.07185e-86	0.346376	0.618	0.36	2.80609e-83	4	1700047G03Rik
Kif2b2	1.0738e-86	0.203215	0.949	0.603	2.8112e-83	4	Kif2b
1700121L03Rik1	2.50016e-86	0.404362	0.625	0.354	6.54541e-83	4	1700121L03Rik
Arf41	2.27388e-84	0.206122	0.944	0.697	5.95301e-81	4	Arf4
Ube2a1	3.88066e-84	0.350324	0.706	0.448	1.01596e-80	4	Ube2a
1700092C10Rik1	4.34924e-78	0.242776	0.599	0.323	1.13863e-74	4	1700092C10Rik
Aqp9	4.66269e-78	0.297954	0.534	0.22	1.22069e-74	4	Aqp9
Ice11	1.65704e-76	0.284469	0.572	0.273	4.33812e-73	4	Ice1
Tex431	1.57291e-73	0.221419	0.894	0.582	4.11787e-70	4	Tex43
Clip11	1.91914e-71	0.276626	0.811	0.59	5.0243e-68	4	Clip1
Rhcg	6.8923e-70	0.252134	0.488	0.167	1.80441e-66	4	Rhcg
Ctr9	6.46167e-69	0.313743	0.685	0.473	1.69166e-65	4	Ctr9
4932431P20Rik	7.16366e-69	0.322984	0.583	0.352	1.87545e-65	4	4932431P20Rik
Gm10762	8.57431e-66	0.278949	0.645	0.42	2.24475e-62	4	Gm10762
AC169508.11	5.55007e-65	0.248042	0.562	0.298	1.45301e-61	4	AC169508.1
Znhit3	1.23755e-61	0.366093	0.614	0.377	3.23991e-58	4	Znhit3
1110006O24Rik	9.28905e-60	0.221031	0.476	0.23	2.43187e-56	4	1110006O24Rik
Hyal51	1.7426e-59	0.237073	0.701	0.465	4.56211e-56	4	Hyal5
4930558K02Rik1	1.14683e-58	0.28793	0.522	0.248	3.00241e-55	4	4930558K02Rik
Snu131	8.25905e-58	0.304867	0.823	0.623	2.16222e-54	4	Snu13
4930563J15Rik1	7.13111e-57	0.311033	0.637	0.421	1.86693e-53	4	4930563J15Rik
4930448I06Rik1	4.34143e-56	0.320683	0.431	0.132	1.13659e-52	4	4930448I06Rik
AC157566.41	8.0546e-56	0.337074	0.646	0.439	2.1087e-52	4	AC157566.4
4930471D02Rik1	4.97508e-55	0.424469	0.532	0.25	1.30248e-51	4	4930471D02Rik
Gstt3	1.5098e-53	0.245831	0.548	0.277	3.95265e-50	4	Gstt3
Crtam	2.0299e-52	0.225014	0.506	0.262	5.31429e-49	4	Crtam
1700010H22Rik1	1.75975e-50	0.351541	0.484	0.206	4.60703e-47	4	1700010H22Rik
Gm11840	7.75917e-47	0.326132	0.504	0.246	2.03135e-43	4	Gm11840
Gm159041	5.18967e-45	0.355391	0.518	0.25	1.35866e-41	4	Gm15904
Pla2g101	2.36936e-44	0.292667	0.566	0.327	6.20298e-41	4	Pla2g10
AC135083.1	3.67588e-42	0.317481	0.561	0.388	9.62347e-39	4	AC135083.1
Asb4	4.70829e-38	0.357492	0.452	0.219	1.23263e-34	4	Asb4
Lhx21	1.1088e-34	0.275989	0.575	0.39	2.90283e-31	4	Lhx2
Dapp1	2.30045e-33	0.312921	0.471	0.254	6.02259e-30	4	Dapp1
Prr321	1.21738e-32	0.203588	0.509	0.305	3.1871e-29	4	Prr32
Adipoq1	1.59163e-28	0.21997	0.566	0.367	4.16689e-25	4	Adipoq
Tkfc	4.92662e-27	0.22908	0.492	0.291	1.28979e-23	4	Tkfc
1700012C14Rik	9.61091e-16	0.226179	0.458	0.269	2.51614e-12	4	1700012C14Rik
Dazl	0	4.21894	0.999	0.518	0	5	Dazl
Ptma	0	3.62525	0.991	0.584	0	5	Ptma
Ncl	0	3.55669	0.999	0.54	0	5	Ncl
Hells	0	3.26062	0.958	0.366	0	5	Hells
Stra8	0	3.17953	0.781	0.18	0	5	Stra8
Hmgb1	0	3.08468	0.993	0.647	0	5	Hmgb1
Hmgb2	0	3.02519	0.984	0.491	0	5	Hmgb2
Sycp1	0	2.96002	0.987	0.657	0	5	Sycp1
Rpl14	0	2.84953	1	0.715	0	5	Rpl14
Tex101	0	2.82635	0.851	0.498	0	5	Tex101
Hist1h1a	0	2.76804	0.72	0.393	0	5	Hist1h1a
Taf7l	0	2.71576	0.951	0.426	0	5	Taf7l
Esco2	0	2.71334	0.889	0.379	0	5	Esco2
Rps2	0	2.63475	0.995	0.832	0	5	Rps2
Npm1	0	2.62162	1	0.806	0	5	Npm1
Hmgn2	0	2.54884	0.915	0.452	0	5	Hmgn2
Ssb	0	2.52022	0.982	0.577	0	5	Ssb
Rpl4	0	2.48178	0.997	0.828	0	5	Rpl4
Fkbp3	0	2.46654	0.967	0.513	0	5	Fkbp3
Rps3	0	2.44284	0.982	0.744	0	5	Rps3
Rps3a1	0	2.44197	0.989	0.806	0	5	Rps3a1
Taf1d	0	2.40687	0.961	0.525	0	5	Taf1d
Rps27a	0	2.39909	0.999	0.738	0	5	Rps27a
Hsp90ab1	0	2.35652	0.975	0.701	0	5	Hsp90ab1
Dek	0	2.32531	0.932	0.449	0	5	Dek
Sub1	0	2.32277	0.999	0.801	0	5	Sub1
Hspe1	0	2.31672	0.949	0.572	0	5	Hspe1
Tpr	0	2.30921	0.966	0.629	0	5	Tpr
Snrpe	0	2.29607	0.969	0.599	0	5	Snrpe
Prdx1	0	2.258	0.989	0.674	0	5	Prdx1
Selenoh	0	2.2577	0.856	0.424	0	5	Selenoh
Uchl1	0	2.25077	0.739	0.295	0	5	Uchl1
Fkbp6	0	2.24598	0.908	0.289	0	5	Fkbp6
Cenpf	0	2.21989	0.93	0.49	0	5	Cenpf
Sycp3	0	2.21876	0.868	0.525	0	5	Sycp3
H2afv	0	2.2095	0.914	0.495	0	5	H2afv
Banf1	0	2.20306	0.981	0.582	0	5	Banf1
Rbm39	0	2.1911	0.979	0.645	0	5	Rbm39
Lman1	0	2.18591	0.908	0.45	0	5	Lman1
Esf1	0	2.18424	0.902	0.34	0	5	Esf1
Lsm7	0	2.17962	0.9	0.454	0	5	Lsm7
Taf7	0	2.17325	0.931	0.432	0	5	Taf7
Mphosph8	0	2.17251	0.946	0.562	0	5	Mphosph8
Psmb1	0	2.17082	0.977	0.67	0	5	Psmb1
Top2a	0	2.14639	0.852	0.475	0	5	Top2a
Nap1l1	0	2.14351	0.932	0.477	0	5	Nap1l1
Hnrnpa2b1	0	2.14301	0.993	0.679	0	5	Hnrnpa2b1
Rpl36a	0	2.13403	0.942	0.492	0	5	Rpl36a
Scml2	0	2.08595	0.872	0.383	0	5	Scml2
Rpl10a	0	2.07772	0.963	0.556	0	5	Rpl10a
Mdn1	0	2.07056	0.805	0.301	0	5	Mdn1
4930447C04Rik	0	2.04895	0.81	0.391	0	5	4930447C04Rik
Dctpp1	0	2.03813	0.883	0.477	0	5	Dctpp1
Cirbp	0	2.01925	0.915	0.478	0	5	Cirbp
Rack1	0	1.99618	0.965	0.604	0	5	Rack1
Prrc2c	0	1.99499	0.934	0.525	0	5	Prrc2c
Rbx1	0	1.99392	0.962	0.663	0	5	Rbx1
Slc25a31	0	1.98706	0.916	0.485	0	5	Slc25a31
Cenpa	0	1.9786	0.658	0.243	0	5	Cenpa
Tsn	0	1.96309	0.905	0.44	0	5	Tsn
Mdh2	0	1.96303	0.858	0.555	0	5	Mdh2
Srsf3	0	1.96264	0.947	0.631	0	5	Srsf3
Anp32b	0	1.94257	0.825	0.3	0	5	Anp32b
Rbm8a	0	1.94199	0.916	0.534	0	5	Rbm8a
Ppig	0	1.93854	0.924	0.498	0	5	Ppig
Zcwpw1	0	1.93693	0.808	0.342	0	5	Zcwpw1
Mcm2	0	1.93278	0.768	0.151	0	5	Mcm2
Zfp518a	0	1.92723	0.836	0.284	0	5	Zfp518a
Rpl15	0	1.91971	0.99	0.728	0	5	Rpl15
Siva1	0	1.89996	0.865	0.376	0	5	Siva1
Psma7	0	1.89747	0.919	0.611	0	5	Psma7
Crabp1	0	1.88554	0.651	0.127	0	5	Crabp1
U2surp	0	1.87072	0.909	0.456	0	5	U2surp
Snrpb	0	1.8631	0.897	0.442	0	5	Snrpb
Snrpd3	0	1.86177	0.942	0.625	0	5	Snrpd3
H3f3b1	0	1.83513	0.998	0.825	0	5	H3f3b
Psmb3	0	1.81935	0.886	0.683	0	5	Psmb3
Lig1	0	1.80654	0.765	0.281	0	5	Lig1
Sf3b6	0	1.80482	0.904	0.445	0	5	Sf3b6
Supt16	0	1.78721	0.861	0.379	0	5	Supt16
Sarnp	0	1.7694	0.902	0.436	0	5	Sarnp
Ndufa11	0	1.76188	0.925	0.644	0	5	Ndufa11
mt-Cytb	0	1.76123	0.999	0.84	0	5	mt-Cytb
Zrsr2	0	1.75954	0.763	0.158	0	5	Zrsr2
Mif	0	1.75831	0.869	0.482	0	5	Mif
Psma2	0	1.75341	0.927	0.598	0	5	Psma2
Arl6ip1	0	1.7359	0.956	0.637	0	5	Arl6ip1
Ndufa4	0	1.73193	0.956	0.592	0	5	Ndufa4
Fmr1	0	1.72952	0.754	0.34	0	5	Fmr1
Rhox13	0	1.72404	0.686	0.219	0	5	Rhox13
Polr2g	0	1.67694	0.858	0.419	0	5	Polr2g
Cbx1	0	1.66984	0.837	0.364	0	5	Cbx1
Pfn1	0	1.66127	0.927	0.716	0	5	Pfn1
Pdia6	0	1.65214	0.884	0.578	0	5	Pdia6
Lsm6	0	1.65189	0.794	0.327	0	5	Lsm6
Cdkn2a	0	1.64666	0.736	0.227	0	5	Cdkn2a
Casp8ap2	0	1.63978	0.755	0.339	0	5	Casp8ap2
Polr2b	0	1.63741	0.8	0.296	0	5	Polr2b
Pcgf5	0	1.6327	0.825	0.331	0	5	Pcgf5
Gmnn	0	1.62078	0.815	0.4	0	5	Gmnn
Ppa1	0	1.6202	0.768	0.294	0	5	Ppa1
Srrm1	0	1.61344	0.889	0.498	0	5	Srrm1
Mphosph10	0	1.59828	0.838	0.426	0	5	Mphosph10
Exosc8	0	1.58555	0.768	0.295	0	5	Exosc8
Cdc42	0	1.58524	0.929	0.647	0	5	Cdc42
Cks1b	0	1.58452	0.705	0.294	0	5	Cks1b
Rpa2	0	1.58229	0.768	0.239	0	5	Rpa2
Gm15262	0	1.57937	0.672	0.139	0	5	Gm15262
Tex11	0	1.5744	0.739	0.381	0	5	Tex11
Tex12	0	1.56696	0.697	0.243	0	5	Tex12
Hspd1	0	1.5614	0.903	0.388	0	5	Hspd1
Brk1	0	1.55967	0.883	0.538	0	5	Brk1
Serbp1	0	1.55939	0.983	0.835	0	5	Serbp1
Tex19.1	0	1.55447	0.694	0.196	0	5	Tex19.1
Vps13c	0	1.54027	0.724	0.264	0	5	Vps13c
Pnn	0	1.52665	0.839	0.426	0	5	Pnn
mt-Nd1	0	1.5264	1	0.842	0	5	mt-Nd1
mt-Nd2	0	1.52049	0.999	0.743	0	5	mt-Nd2
Mki67	0	1.51084	0.638	0.205	0	5	Mki67
Eif2b3	0	1.50594	0.734	0.274	0	5	Eif2b3
Nop56	0	1.50538	0.777	0.32	0	5	Nop56
Dnmt1	0	1.50442	0.723	0.212	0	5	Dnmt1
Gapdh	0	1.49016	0.877	0.535	0	5	Gapdh
Dynlrb1	0	1.48182	0.869	0.623	0	5	Dynlrb1
Dut	0	1.47693	0.784	0.332	0	5	Dut
Stk31	0	1.47396	0.787	0.476	0	5	Stk31
mt-Co1	0	1.46425	1	0.879	0	5	mt-Co1
Lsm5	0	1.4549	0.787	0.294	0	5	Lsm5
Rbmx2	0	1.44909	0.691	0.186	0	5	Rbmx2
Bclaf3	0	1.44686	0.692	0.166	0	5	Bclaf3
Cox4i1	0	1.43182	0.989	0.904	0	5	Cox4i1
Gnl2	0	1.43034	0.792	0.385	0	5	Gnl2
Psmd14	0	1.4251	0.832	0.526	0	5	Psmd14
Gtf2h5	0	1.42032	0.846	0.491	0	5	Gtf2h5
Coq7	0	1.4107	0.693	0.28	0	5	Coq7
Esd	0	1.40769	0.784	0.425	0	5	Esd
Hprt	0	1.40423	0.741	0.322	0	5	Hprt
Ddhd2	0	1.40288	0.697	0.241	0	5	Ddhd2
Clspn	0	1.39854	0.656	0.184	0	5	Clspn
Uqcr11	0	1.39838	0.937	0.694	0	5	Uqcr11
Calm2	0	1.39571	0.982	0.632	0	5	Calm2
Ccnd1	0	1.39149	0.588	0.19	0	5	Ccnd1
Hsp90b1	0	1.38418	0.983	0.781	0	5	Hsp90b1
Smc21	0	1.3783	0.838	0.552	0	5	Smc2
Mier1	0	1.37461	0.787	0.505	0	5	Mier1
Smc6	0	1.36496	0.95	0.714	0	5	Smc6
Prmt1	0	1.36376	0.723	0.322	0	5	Prmt1
Polr2d	0	1.36222	0.732	0.304	0	5	Polr2d
Dmrt1	0	1.36106	0.631	0.227	0	5	Dmrt1
Plaa	0	1.35307	0.715	0.276	0	5	Plaa
Pfdn2	0	1.34939	0.78	0.414	0	5	Pfdn2
P4hb	0	1.34663	0.798	0.371	0	5	P4hb
Lsm3	0	1.33774	0.734	0.243	0	5	Lsm3
Rpl9	0	1.33377	0.986	0.805	0	5	Rpl9
Nudc	0	1.33348	0.807	0.539	0	5	Nudc
Ube2t	0	1.33194	0.753	0.37	0	5	Ube2t
Cox6b1	0	1.32845	0.924	0.627	0	5	Cox6b1
Hspa8	0	1.31827	0.951	0.537	0	5	Hspa8
U2af1	0	1.30444	0.728	0.381	0	5	U2af1
Dcaf13	0	1.28613	0.68	0.313	0	5	Dcaf13
Ccna2	0	1.28505	0.614	0.216	0	5	Ccna2
Hnrnpm	0	1.27585	0.825	0.478	0	5	Hnrnpm
Sec11a	0	1.27376	0.803	0.527	0	5	Sec11a
mt-Nd4	0	1.26858	1	0.757	0	5	mt-Nd4
Ppia	0	1.26522	0.999	0.824	0	5	Ppia
Pfdn4	0	1.24793	0.719	0.359	0	5	Pfdn4
Polr2h	0	1.233	0.68	0.212	0	5	Polr2h
mt-Nd3	0	1.23207	0.815	0.463	0	5	mt-Nd3
Sec62	0	1.22369	0.888	0.598	0	5	Sec62
Eef1e1	0	1.2191	0.689	0.309	0	5	Eef1e1
Mat2a	0	1.21375	0.81	0.483	0	5	Mat2a
Scaf11	0	1.21348	0.656	0.261	0	5	Scaf11
Vma21	0	1.21012	0.665	0.284	0	5	Vma21
Nap1l4	0	1.19398	0.799	0.476	0	5	Nap1l4
Cdca7	0	1.18201	0.578	0.053	0	5	Cdca7
Tsc22d3	0	1.17352	0.634	0.205	0	5	Tsc22d3
Ppp1ca	0	1.16549	0.658	0.241	0	5	Ppp1ca
Bax	0	1.14129	0.596	0.183	0	5	Bax
Cycs	0	1.10972	0.877	0.543	0	5	Cycs
Map7d2	0	1.10195	0.587	0.169	0	5	Map7d2
Mcm4	0	1.09913	0.59	0.185	0	5	Mcm4
mt-Nd6	0	1.08164	0.99	0.687	0	5	mt-Nd6
Tmed9	0	1.06563	0.715	0.321	0	5	Tmed9
mt-Nd5	0	1.02388	1	0.771	0	5	mt-Nd5
Chd3os	0	1.0107	0.529	0.147	0	5	Chd3os
Sin3b	0	0.980917	0.942	0.838	0	5	Sin3b
Tex13b	0	0.976893	0.509	0.121	0	5	Tex13b
Atic	0	0.949935	0.52	0.082	0	5	Atic
Crlf3	0	0.905012	0.536	0.152	0	5	Crlf3
Rpl10	0	0.893521	0.923	0.622	0	5	Rpl10
Gm41	0	0.774891	0.448	0.054	0	5	Gm41
4933427D06Rik	0	0.763933	0.443	0.027	0	5	4933427D06Rik
Fth1	0	0.552297	0.994	0.777	0	5	Fth1
Sall4	0	0.506744	0.266	0.005	0	5	Sall4
Itpa	3.27292e-307	1.30326	0.727	0.376	8.56849e-304	5	Itpa
Erh1	1.16155e-305	1.17579	0.925	0.739	3.04094e-302	5	Erh
Cenpe1	3.89175e-305	1.25018	0.768	0.396	1.01886e-301	5	Cenpe
Lmo1	2.73407e-303	0.499377	0.312	0.023	7.1578e-300	5	Lmo1
Sohlh1	3.74593e-303	0.873854	0.452	0.085	9.80684e-300	5	Sohlh1
Chuk	9.3628e-303	1.22186	0.658	0.288	2.45118e-299	5	Chuk
Anapc4	2.10115e-301	1.19663	0.663	0.311	5.50082e-298	5	Anapc4
Sae1	3.06256e-300	1.10643	0.689	0.336	8.01779e-297	5	Sae1
Rnaseh2b	3.69882e-299	1.33776	0.681	0.388	9.68351e-296	5	Rnaseh2b
Topbp1	4.81328e-299	1.38555	0.697	0.396	1.26012e-295	5	Topbp1
Hsp90aa11	1.06482e-298	1.13482	0.999	0.847	2.7877e-295	5	Hsp90aa1
Hormad1	1.09976e-297	2.17267	0.845	0.597	2.87917e-294	5	Hormad1
Mtx2	5.75527e-296	1.15276	0.765	0.463	1.50673e-292	5	Mtx2
Ssna1	5.09984e-293	1.04685	0.791	0.444	1.33514e-289	5	Ssna1
Dkc1	5.40767e-293	0.910448	0.531	0.169	1.41573e-289	5	Dkc1
Snu132	1.29597e-292	1.12516	0.905	0.613	3.39284e-289	5	Snu13
Eif2s21	1.46833e-292	1.24864	0.987	0.782	3.84408e-289	5	Eif2s2
Adprh	3.4874e-292	1.15679	0.739	0.417	9.13002e-289	5	Adprh
Sec61b	1.94815e-291	1.12199	0.87	0.626	5.10025e-288	5	Sec61b
Cd63	2.19724e-291	1.39223	0.767	0.501	5.75236e-288	5	Cd63
Exosc7	1.10942e-288	1.0379	0.599	0.21	2.90446e-285	5	Exosc7
Ncapd3	1.11078e-288	1.1446	0.634	0.266	2.90803e-285	5	Ncapd3
Top1	3.03406e-288	1.16687	0.785	0.476	7.94317e-285	5	Top1
Hspa5	3.17196e-288	2.04796	0.97	0.762	8.3042e-285	5	Hspa5
Cox6a1	6.70052e-288	0.756821	0.98	0.781	1.7542e-284	5	Cox6a1
Fbxo5	3.94752e-287	0.808434	0.423	0.079	1.03346e-283	5	Fbxo5
Gm45716	1.01687e-286	0.774709	0.436	0.097	2.66216e-283	5	Gm45716
D10Wsu102e	2.90076e-285	1.30918	0.65	0.308	7.59419e-282	5	D10Wsu102e
Stmn1	2.9322e-285	1.38644	0.803	0.561	7.67649e-282	5	Stmn1
Ctsd	1.46434e-282	0.967094	0.744	0.349	3.83363e-279	5	Ctsd
Sf3b1	7.14262e-282	1.09627	0.874	0.662	1.86994e-278	5	Sf3b1
Rac1	4.02281e-281	1.32713	0.655	0.331	1.05317e-277	5	Rac1
Cox6c	7.73772e-281	0.983789	0.992	0.789	2.02573e-277	5	Cox6c
Hmgb3	1.22181e-280	1.30842	0.701	0.399	3.1987e-277	5	Hmgb3
Smagp	1.02866e-279	0.621903	0.333	0.036	2.69304e-276	5	Smagp
Hp1bp3	2.33917e-278	1.2203	0.742	0.436	6.12394e-275	5	Hp1bp3
Iah1	4.00801e-277	1.47036	0.736	0.482	1.0493e-273	5	Iah1
Ndufc2	1.85609e-276	1.0379	0.883	0.633	4.85926e-273	5	Ndufc2
Etfa	6.37153e-276	1.1972	0.815	0.518	1.66807e-272	5	Etfa
Dnajc8	4.83914e-272	1.09934	0.822	0.559	1.26689e-268	5	Dnajc8
2610524H06Rik	4.88218e-271	0.998945	0.584	0.229	1.27815e-267	5	2610524H06Rik
Mrps24	7.81081e-271	1.20912	0.7	0.421	2.04487e-267	5	Mrps24
Cox14	9.36763e-271	1.06127	0.8	0.511	2.45245e-267	5	Cox14
Prss50	9.53329e-271	1.91327	0.536	0.189	2.49581e-267	5	Prss50
Polr2e	3.13594e-270	1.49849	0.756	0.54	8.20988e-267	5	Polr2e
Cdca8	3.71672e-270	1.22594	0.77	0.493	9.73036e-267	5	Cdca8
Chchd2	1.23552e-269	1.00166	0.951	0.763	3.2346e-266	5	Chchd2
Mov10l1	7.52987e-269	1.18529	0.631	0.303	1.97132e-265	5	Mov10l1
Afp	2.1833e-268	0.822641	0.359	0.072	5.71589e-265	5	Afp
Gm7972	1.83027e-267	0.879199	0.39	0.071	4.79166e-264	5	Gm7972
Cox8a	4.31756e-262	1.19792	0.819	0.519	1.13034e-258	5	Cox8a
Pin1	1.52776e-261	0.943423	0.684	0.317	3.99968e-258	5	Pin1
Cep85	2.13086e-261	1.09574	0.698	0.41	5.57859e-258	5	Cep85
Gm4969	2.0195e-260	0.614678	0.313	0.053	5.28705e-257	5	Gm4969
Cenpq	7.61828e-258	1.25442	0.646	0.321	1.99447e-254	5	Cenpq
Iqcb1	1.29852e-256	1.48623	0.619	0.293	3.39952e-253	5	Iqcb1
Dbi	3.98741e-256	0.796526	0.898	0.696	1.0439e-252	5	Dbi
Marcksl1	1.30232e-253	1.46885	0.686	0.398	3.40948e-250	5	Marcksl1
Rbbp7	3.00156e-253	0.953017	0.827	0.589	7.85808e-250	5	Rbbp7
Trap1a	2.61118e-251	1.43915	0.616	0.339	6.83608e-248	5	Trap1a
Gm364	8.49998e-248	1.81141	0.627	0.329	2.22529e-244	5	Gm364
Ccne2	1.56114e-246	1.19892	0.552	0.227	4.08705e-243	5	Ccne2
Ccdc25	7.72313e-245	1.08881	0.705	0.443	2.02191e-241	5	Ccdc25
Rbp4	7.99978e-243	1.01026	0.506	0.177	2.09434e-239	5	Rbp4
Taldo1	6.33906e-242	1.29275	0.737	0.515	1.65956e-238	5	Taldo1
Tpx2	8.61077e-242	1.21147	0.677	0.388	2.2543e-238	5	Tpx2
Srp141	1.13732e-239	0.869627	0.959	0.729	2.9775e-236	5	Srp14
Polr3g	1.04681e-236	0.947679	0.562	0.214	2.74056e-233	5	Polr3g
Smc41	2.60073e-234	1.12496	0.946	0.705	6.80871e-231	5	Smc4
Gsr	5.18284e-228	1.24908	0.607	0.355	1.35687e-224	5	Gsr
Polr2l	1.04554e-224	1.00283	0.707	0.432	2.73723e-221	5	Polr2l
Pomp	1.61721e-224	1.0582	0.786	0.527	4.23385e-221	5	Pomp
Sycp2	2.52805e-223	1.53785	0.777	0.539	6.61843e-220	5	Sycp2
Nae1	1.90947e-221	1.21046	0.697	0.446	4.99898e-218	5	Nae1
Rex1bd	2.18082e-221	1.29969	0.677	0.438	5.70938e-218	5	Rex1bd
Cnih4	3.76057e-218	1.18987	0.653	0.387	9.84516e-215	5	Cnih4
Cdk2ap2	6.78612e-216	0.974009	0.639	0.33	1.77661e-212	5	Cdk2ap2
Rfc11	1.36959e-215	0.970585	0.815	0.605	3.58558e-212	5	Rfc1
Fmr1nb	5.74362e-214	1.9182	0.662	0.442	1.50368e-210	5	Fmr1nb
Pus7	1.11134e-212	0.764447	0.44	0.112	2.90949e-209	5	Pus7
Cited1	1.30053e-212	1.16731	0.76	0.547	3.40478e-209	5	Cited1
Sdhc	2.03348e-207	0.893795	0.738	0.491	5.32366e-204	5	Sdhc
Lamtor4	3.67589e-207	0.985227	0.622	0.326	9.62348e-204	5	Lamtor4
Tra2b	7.76673e-206	0.856194	0.815	0.598	2.03333e-202	5	Tra2b
Hmox1	2.2956e-205	0.547559	0.449	0.141	6.00988e-202	5	Hmox1
Tgs1	4.09088e-205	0.941249	0.541	0.233	1.07099e-201	5	Tgs1
Cks2	9.77686e-204	1.24976	0.675	0.407	2.55958e-200	5	Cks2
Nolc1	1.38137e-196	0.945064	0.633	0.365	3.61644e-193	5	Nolc1
Bcas22	1.5221e-195	0.784591	0.907	0.651	3.98486e-192	5	Bcas2
Uqcrb1	1.05091e-193	0.863712	0.919	0.758	2.75129e-190	5	Uqcrb
Serpine2	5.53291e-191	0.67103	0.365	0.077	1.44851e-187	5	Serpine2
Gal	2.75827e-189	0.440726	0.305	0.062	7.22116e-186	5	Gal
Elavl2	4.89083e-188	0.95736	0.486	0.204	1.28042e-184	5	Elavl2
Kif5b	1.40956e-187	0.974932	0.661	0.411	3.69023e-184	5	Kif5b
Rnf71	1.84371e-186	0.845711	0.912	0.718	4.82683e-183	5	Rnf7
Prc1	2.13847e-185	1.09578	0.66	0.43	5.59852e-182	5	Prc1
Nasp2	7.21098e-183	0.702094	0.98	0.658	1.88783e-179	5	Nasp
Tmem59	1.36192e-182	0.973122	0.727	0.521	3.5655e-179	5	Tmem59
Swi5	1.49601e-182	0.808568	0.94	0.87	3.91655e-179	5	Swi5
Eci1	1.50229e-181	0.815923	0.563	0.251	3.93301e-178	5	Eci1
Cisd11	2.81817e-181	0.832916	0.819	0.644	7.37797e-178	5	Cisd1
Psme2	4.64206e-181	1.08606	0.651	0.38	1.21529e-177	5	Psme2
Atp5g3	5.90291e-180	0.660213	0.808	0.575	1.54538e-176	5	Atp5g3
Hmmr	1.54602e-173	1.02696	0.562	0.315	4.04749e-170	5	Hmmr
Xlr4a	5.90503e-172	0.688003	0.396	0.126	1.54594e-168	5	Xlr4a
Nedd4	6.32202e-172	0.849879	0.693	0.441	1.6551e-168	5	Nedd4
Grb2	6.50832e-171	0.85712	0.549	0.279	1.70388e-167	5	Grb2
Spc25	7.04516e-171	0.967889	0.628	0.437	1.84442e-167	5	Spc25
Mrpl45	4.15444e-167	0.861689	0.59	0.371	1.08763e-163	5	Mrpl45
Erg28	7.37035e-166	0.770358	0.578	0.311	1.92956e-162	5	Erg28
Ublcp1	1.16777e-164	0.840565	0.5	0.207	3.05722e-161	5	Ublcp1
Cd9	4.31363e-164	0.744748	0.431	0.148	1.12931e-160	5	Cd9
Acer3	2.34738e-163	1.32475	0.526	0.298	6.14543e-160	5	Acer3
Tmem14c	3.35541e-163	0.814347	0.645	0.401	8.78447e-160	5	Tmem14c
Coprs	6.18575e-163	0.943153	0.614	0.393	1.61943e-159	5	Coprs
Akr1a1	7.62546e-163	0.710162	0.735	0.52	1.99635e-159	5	Akr1a1
Snrpc1	2.86871e-158	0.695023	0.886	0.655	7.51028e-155	5	Snrpc
Ccdc172	3.03387e-158	0.98689	0.679	0.498	7.94268e-155	5	Ccdc172
Gng12	9.48538e-158	0.816602	0.574	0.321	2.48327e-154	5	Gng12
Atp2b1	6.74387e-154	0.787209	0.512	0.244	1.76555e-150	5	Atp2b1
Meioc	9.66056e-154	1.51848	0.586	0.42	2.52913e-150	5	Meioc
Itgb1	1.06427e-153	0.774273	0.598	0.356	2.78625e-150	5	Itgb1
Gadd45a	5.40867e-152	0.26886	0.331	0.08	1.41599e-148	5	Gadd45a
Igfbp2	1.27328e-149	0.608075	0.397	0.129	3.33345e-146	5	Igfbp2
Psip11	1.71427e-149	0.631846	0.764	0.522	4.48796e-146	5	Psip1
Melk	6.40634e-148	0.806569	0.479	0.257	1.67718e-144	5	Melk
Dmc1	2.50529e-147	1.18741	0.544	0.373	6.55885e-144	5	Dmc1
Ppdpf	4.3439e-147	0.76494	0.45	0.174	1.13723e-143	5	Ppdpf
Tm2d3	8.14481e-147	0.705277	0.484	0.228	2.13231e-143	5	Tm2d3
Gtf2h1	1.0637e-146	0.705166	0.687	0.488	2.78477e-143	5	Gtf2h1
Hist1h2ab	1.09391e-145	0.579083	0.302	0.056	2.86386e-142	5	Hist1h2ab
Pnisr	2.43274e-144	0.94361	0.62	0.454	6.36891e-141	5	Pnisr
Adi1	1.26152e-141	0.443952	0.352	0.097	3.30265e-138	5	Adi1
Ubtf	8.20132e-141	0.778283	0.484	0.225	2.14711e-137	5	Ubtf
Atp6v1d1	1.17831e-139	0.772594	0.765	0.58	3.08481e-136	5	Atp6v1d
Ebpl	2.09115e-138	0.612205	0.471	0.217	5.47463e-135	5	Ebpl
Ndufa1	7.60229e-133	0.846068	0.709	0.568	1.99028e-129	5	Ndufa1
Rps19bp1	2.56664e-132	0.710347	0.507	0.289	6.71946e-129	5	Rps19bp1
Lcorl	4.93511e-131	0.712437	0.53	0.33	1.29201e-127	5	Lcorl
1700013H16Rik2	1.78793e-129	1.27779	0.686	0.559	4.68081e-126	5	1700013H16Rik
Alyref	2.68484e-128	0.585193	0.369	0.128	7.02891e-125	5	Alyref
Ptges31	5.7558e-124	0.543506	0.907	0.691	1.50687e-120	5	Ptges3
Ssr3	1.95933e-123	0.64195	0.612	0.422	5.12953e-120	5	Ssr3
Mrgbp	2.26507e-122	0.629249	0.514	0.33	5.92996e-119	5	Mrgbp
Tk1	2.18571e-120	0.42458	0.274	0.069	5.7222e-117	5	Tk1
Tuba3a1	7.55645e-120	0.507206	0.925	0.604	1.97828e-116	5	Tuba3a
Adh5	1.09178e-119	0.432589	0.638	0.391	2.85829e-116	5	Adh5
Ftl1	4.16878e-118	0.748589	0.674	0.519	1.09139e-114	5	Ftl1
Eif1b	4.22595e-117	0.558427	0.871	0.757	1.10635e-113	5	Eif1b
Cdk2	2.35981e-116	0.627834	0.478	0.314	6.17798e-113	5	Cdk2
Hnrnph3	3.50145e-116	0.803827	0.604	0.467	9.1668e-113	5	Hnrnph3
Tmem50a	1.39303e-115	0.756567	0.698	0.578	3.64694e-112	5	Tmem50a
Prdx5	1.24139e-110	0.562975	0.703	0.532	3.24995e-107	5	Prdx5
Wdr83os	2.50781e-110	0.72337	0.543	0.339	6.56545e-107	5	Wdr83os
Hist1h4d	3.5802e-110	1.22409	0.508	0.348	9.37297e-107	5	Hist1h4d
Vkorc1	4.76836e-110	0.646278	0.457	0.231	1.24836e-106	5	Vkorc1
Erlin1	1.04746e-109	0.748393	0.62	0.507	2.74226e-106	5	Erlin1
Atrx	9.23534e-107	0.805132	0.551	0.401	2.41781e-103	5	Atrx
Txn1	3.26035e-105	0.233123	0.708	0.576	8.53558e-102	5	Txn1
Paip1	3.06139e-104	0.70131	0.489	0.312	8.01473e-101	5	Paip1
Ccp110	5.80645e-104	0.83491	0.562	0.422	1.52013e-100	5	Ccp110
Brd8	5.87135e-104	0.761145	0.586	0.453	1.53712e-100	5	Brd8
Esx1	3.70229e-102	1.10615	0.491	0.337	9.69259e-99	5	Esx1
Eif2b1	2.18024e-101	0.704405	0.541	0.373	5.70787e-98	5	Eif2b1
Hddc2	2.32485e-101	0.547748	0.462	0.271	6.08646e-98	5	Hddc2
Atr	7.07567e-100	0.834767	0.505	0.364	1.85241e-96	5	Atr
Fkbp2	7.32759e-99	0.52509	0.607	0.445	1.91836e-95	5	Fkbp2
Fyttd11	1.1018e-96	0.471691	0.832	0.684	2.88451e-93	5	Fyttd1
Akap17b	2.31616e-95	0.496413	0.328	0.122	6.06372e-92	5	Akap17b
Prpf4b	1.38615e-94	0.728712	0.547	0.436	3.62894e-91	5	Prpf4b
Tbca1	8.15756e-92	0.54399	0.886	0.703	2.13565e-88	5	Tbca
Ccng1	4.32328e-91	0.699517	0.44	0.288	1.13183e-87	5	Ccng1
Nol81	5.01923e-91	0.573041	0.751	0.593	1.31404e-87	5	Nol8
Nudt19	1.51119e-88	0.77038	0.52	0.39	3.95631e-85	5	Nudt19
Bex4	4.74648e-88	0.592253	0.563	0.427	1.24263e-84	5	Bex4
Ccnb11	1.68802e-86	0.930928	0.634	0.512	4.41923e-83	5	Ccnb1
Srp91	2.00142e-84	0.456114	0.915	0.765	5.23972e-81	5	Srp9
Ufl1	1.8527e-83	0.524779	0.442	0.314	4.85036e-80	5	Ufl1
Chic21	3.88955e-83	0.599527	0.598	0.479	1.01829e-79	5	Chic2
Elp5	4.842e-83	0.518869	0.681	0.579	1.26764e-79	5	Elp5
Psmb10	7.37765e-83	0.590417	0.352	0.197	1.93147e-79	5	Psmb10
Ehd4	7.70539e-83	0.544971	0.395	0.229	2.01727e-79	5	Ehd4
Srrt	1.32689e-82	0.625512	0.49	0.368	3.47379e-79	5	Srrt
Rest	3.5394e-80	0.759378	0.42	0.237	9.26615e-77	5	Rest
Cdc201	6.13395e-80	0.622399	0.541	0.364	1.60587e-76	5	Cdc20
Htatsf1	9.63681e-80	0.593728	0.547	0.434	2.52292e-76	5	Htatsf1
Fignl1	2.10127e-79	0.699338	0.483	0.36	5.50113e-76	5	Fignl1
Selenom	2.01011e-78	0.614143	0.486	0.355	5.26245e-75	5	Selenom
Mllt10	1.18379e-77	0.495125	0.595	0.497	3.09916e-74	5	Mllt10
Ccdc341	6.49563e-77	0.61695	0.702	0.636	1.70055e-73	5	Ccdc34
Nck1	1.02758e-76	0.603878	0.511	0.389	2.6902e-73	5	Nck1
Actg11	1.52414e-75	0.424954	0.802	0.72	3.9902e-72	5	Actg1
Psme1	1.62173e-75	0.500222	0.467	0.277	4.24569e-72	5	Psme1
2410006H16Rik	2.11442e-75	0.569126	0.619	0.535	5.53556e-72	5	2410006H16Rik
Cpne3	9.61225e-75	0.559909	0.406	0.218	2.51649e-71	5	Cpne3
Syngr1	3.29829e-74	0.553	0.304	0.117	8.63493e-71	5	Syngr1
Nusap11	3.94403e-74	0.707379	0.56	0.453	1.03255e-70	5	Nusap1
Oat	7.36583e-74	0.522028	0.524	0.375	1.92837e-70	5	Oat
Birc51	1.29526e-70	0.552068	0.665	0.569	3.39099e-67	5	Birc5
Mum1l1	3.43915e-70	0.294306	0.467	0.308	9.00369e-67	5	Mum1l1
Rnf6	9.44076e-69	0.441902	0.38	0.26	2.47159e-65	5	Rnf6
Nmb	1.47204e-65	0.462825	0.362	0.244	3.85379e-62	5	Nmb
Rad21l	8.79948e-65	0.698544	0.288	0.104	2.3037e-61	5	Rad21l
Ccnb3	1.1307e-64	0.803015	0.359	0.23	2.96017e-61	5	Ccnb3
Prdm9	1.72431e-64	0.870011	0.362	0.218	4.51425e-61	5	Prdm9
Hint3	3.13194e-62	0.683744	0.593	0.562	8.19942e-59	5	Hint3
Mfge8	2.87407e-61	0.417348	0.414	0.25	7.52431e-58	5	Mfge8
Psap	3.59201e-61	0.388118	0.549	0.426	9.40388e-58	5	Psap
Bub3	4.31472e-61	0.557044	0.523	0.41	1.12959e-57	5	Bub3
Uchl32	1.04754e-60	0.350378	0.873	0.673	2.74247e-57	5	Uchl3
Zfp800	8.97837e-60	0.55994	0.45	0.345	2.35054e-56	5	Zfp800
Gm12260	9.59122e-60	1.16986	0.467	0.414	2.51098e-56	5	Gm12260
Tmem256	3.57823e-59	0.467748	0.515	0.424	9.36782e-56	5	Tmem256
Pramef12	5.05778e-59	0.468408	0.284	0.158	1.32413e-55	5	Pramef12
Lamtor5	7.12616e-58	0.589584	0.614	0.556	1.86563e-54	5	Lamtor5
H2-K1	4.35342e-57	0.838507	0.445	0.372	1.13973e-53	5	H2-K1
Cetn31	9.94751e-57	0.316453	0.825	0.669	2.60426e-53	5	Cetn3
Morc1	1.06281e-56	0.535274	0.342	0.226	2.78245e-53	5	Morc1
Pbk	4.80749e-56	0.426905	0.557	0.457	1.2586e-52	5	Pbk
Nt5c3	3.08442e-55	0.307401	0.374	0.246	8.07501e-52	5	Nt5c3
Rexo21	7.72263e-54	0.423859	0.68	0.567	2.02178e-50	5	Rexo2
Cnih1	9.1784e-54	0.556121	0.469	0.382	2.4029e-50	5	Cnih1
H1f0	4.20363e-53	0.729576	0.432	0.329	1.10051e-49	5	H1f0
Lamp2	1.26718e-52	0.356615	0.605	0.555	3.31748e-49	5	Lamp2
Nudt16l1	3.95046e-52	0.602128	0.465	0.4	1.03423e-48	5	Nudt16l1
Lgmn	4.5376e-51	0.237246	0.42	0.299	1.18794e-47	5	Lgmn
Cdk1	8.20527e-51	0.622187	0.455	0.358	2.14814e-47	5	Cdk1
Dhcr7	1.0989e-50	0.298506	0.344	0.221	2.87692e-47	5	Dhcr7
Rsrp1	1.2088e-49	0.416535	0.541	0.462	3.16464e-46	5	Rsrp1
D030056L22Rik	1.51511e-49	0.386841	0.405	0.303	3.96657e-46	5	D030056L22Rik
Rpl39	2.28473e-49	0.642342	0.587	0.541	5.98142e-46	5	Rpl39
Hint2	5.87367e-49	0.511778	0.433	0.337	1.53773e-45	5	Hint2
Msrb1	9.70833e-49	0.357169	0.357	0.228	2.54164e-45	5	Msrb1
Tubb5	1.92853e-47	0.914526	0.463	0.365	5.04889e-44	5	Tubb5
Cmas	7.10159e-47	0.376351	0.374	0.27	1.8592e-43	5	Cmas
Ece1	3.31433e-45	0.261699	0.293	0.15	8.67693e-42	5	Ece1
Arpc1b	7.73079e-45	0.267578	0.529	0.467	2.02392e-41	5	Arpc1b
Chchd71	6.02079e-44	0.35694	0.689	0.613	1.57624e-40	5	Chchd7
Rasgrp2	1.1129e-43	0.574695	0.312	0.215	2.91356e-40	5	Rasgrp2
Hfm1	9.11177e-43	0.779584	0.369	0.332	2.38546e-39	5	Hfm1
Ccdc152	9.19407e-43	0.706922	0.33	0.22	2.40701e-39	5	Ccdc152
Jtb	2.36132e-39	0.373528	0.404	0.306	6.18192e-36	5	Jtb
H2afz1	4.68461e-39	0.22983	0.705	0.603	1.22643e-35	5	H2afz
N6amt1	1.57e-38	0.562879	0.439	0.431	4.11026e-35	5	N6amt1
Pts	5.65902e-38	0.291645	0.282	0.125	1.48153e-34	5	Pts
Mplkip1	2.50798e-37	0.398383	0.564	0.537	6.56588e-34	5	Mplkip
Cwc151	2.548e-37	0.413607	0.693	0.665	6.67067e-34	5	Cwc15
Hist1h2aa	2.13529e-36	0.637426	0.278	0.136	5.5902e-33	5	Hist1h2aa
Kat7	6.96298e-35	0.400932	0.426	0.398	1.82291e-31	5	Kat7
Hist1h1e	1.39094e-34	0.560664	0.278	0.151	3.64147e-31	5	Hist1h1e
Unc50	1.51817e-34	0.42367	0.378	0.321	3.97457e-31	5	Unc50
Hist1h1c	1.15176e-32	0.793067	0.436	0.363	3.01531e-29	5	Hist1h1c
Mark2	2.01285e-32	0.307834	0.296	0.276	5.26964e-29	5	Mark2
Idh3g	7.90231e-32	0.450209	0.474	0.48	2.06882e-28	5	Idh3g
Ostf1	2.6873e-31	0.534927	0.366	0.253	7.03536e-28	5	Ostf1
Stk25	1.27014e-30	0.445574	0.45	0.442	3.32522e-27	5	Stk25
Maged1	2.76038e-29	0.281035	0.529	0.532	7.22668e-26	5	Maged1
Mpzl1	3.17716e-29	0.296809	0.297	0.231	8.3178e-26	5	Mpzl1
Pcsk1n	3.40622e-29	0.443147	0.28	0.159	8.91748e-26	5	Pcsk1n
Grn	3.32722e-27	0.208361	0.29	0.164	8.71066e-24	5	Grn
Ppp1r15a	7.15038e-27	0.253534	0.324	0.226	1.87197e-23	5	Ppp1r15a
Tslrn1	1.47644e-26	0.478261	0.432	0.397	3.86532e-23	5	Tslrn1
Hilpda	1.37902e-25	0.219128	0.333	0.334	3.61027e-22	5	Hilpda
Bcl7b	1.15133e-24	0.325845	0.354	0.305	3.01417e-21	5	Bcl7b
Golga1	1.70957e-24	0.421885	0.405	0.403	4.47565e-21	5	Golga1
Ly6k	2.43006e-24	1.25038	0.533	0.611	6.3619e-21	5	Ly6k
Lgals1	8.3574e-24	0.327843	0.602	0.647	2.18797e-20	5	Lgals1
Jak1	6.65986e-22	0.580521	0.479	0.519	1.74355e-18	5	Jak1
Krt10	2.66922e-21	0.335975	0.322	0.29	6.98802e-18	5	Krt10
Gm14167	3.53567e-21	0.338823	0.285	0.262	9.25639e-18	5	Gm14167
Mpv17l2	5.77982e-21	0.271629	0.3	0.181	1.51316e-17	5	Mpv17l2
Tmem234	3.67888e-20	0.230138	0.483	0.502	9.63131e-17	5	Tmem234
Dpm3	2.93462e-19	0.316435	0.402	0.345	7.68283e-16	5	Dpm3
Setx	6.00588e-19	0.56526	0.578	0.593	1.57234e-15	5	Setx
Acat2	1.86584e-18	0.209893	0.321	0.273	4.88476e-15	5	Acat2
Hist1h2ba	3.36313e-18	1.13619	0.342	0.334	8.80468e-15	5	Hist1h2ba
Gml	8.14325e-17	0.454753	0.157	0.379	2.1319e-13	5	Gml
Mdp1	9.72764e-17	0.450828	0.333	0.27	2.5467e-13	5	Mdp1
Tdrd1	1.71612e-16	0.351371	0.363	0.359	4.49281e-13	5	Tdrd1
Rpa11	7.36392e-16	0.207026	0.386	0.386	1.92788e-12	5	Rpa1
Fundc2	1.69902e-14	0.247771	0.323	0.247	4.44803e-11	5	Fundc2
Sdf2l1	4.58513e-14	0.335334	0.293	0.264	1.20039e-10	5	Sdf2l1
Mrps111	1.10713e-12	0.21573	0.574	0.59	2.89847e-09	5	Mrps11
Acot13	4.85839e-12	0.257437	0.362	0.372	1.27193e-08	5	Acot13
Ccdc77	8.33289e-12	0.209682	0.283	0.302	2.18155e-08	5	Ccdc77
Ctr91	8.28768e-11	0.34461	0.442	0.504	2.16971e-07	5	Ctr9
Psma8	7.12971e-10	0.235104	0.384	0.432	1.86656e-06	5	Psma8
Ninj1	7.97495e-10	0.213485	0.301	0.239	2.08784e-06	5	Ninj1
Pet2	9.6667e-10	0.54323	0.259	0.213	2.53074e-06	5	Pet2
Atraid	2.46051e-09	0.275389	0.402	0.38	6.44162e-06	5	Atraid
Chchd11	6.1519e-09	0.247823	0.553	0.595	1.61057e-05	5	Chchd1
Fam96a	4.22858e-08	0.249639	0.422	0.471	0.000110704	5	Fam96a
Senp21	7.02847e-08	0.266483	0.521	0.587	0.000184005	5	Senp2
Mnd1	9.26095e-08	0.396574	0.304	0.39	0.000242452	5	Mnd1
Slc35b2	2.95297e-06	0.245823	0.265	0.193	0.00773088	5	Slc35b2
Meiob	0.00010748	0.477275	0.219	0.252	0.281382	5	Meiob
Cdkn2d	0.000180417	0.211534	0.341	0.407	0.472332	5	Cdkn2d
2810474O19Rik	0.00271113	0.308189	0.34	0.354	1	5	2810474O19Rik
Pbx3	0.00329747	0.417161	0.228	0.309	1	5	Pbx3
Rnf21	0.0080243	0.252526	0.402	0.508	1	5	Rnf2
Pabpc61	0	2.97684	0.985	0.441	0	6	Pabpc6
Cox8c1	0	2.79704	1	0.681	0	6	Cox8c
Rsph11	0	2.68552	1	0.635	0	6	Rsph1
Calm21	0	2.63415	0.996	0.633	0	6	Calm2
Mesp11	0	2.56259	0.937	0.401	0	6	Mesp1
Atxn7l3b1	0	2.48862	0.994	0.536	0	6	Atxn7l3b
1700010B08Rik1	0	2.43551	0.993	0.503	0	6	1700010B08Rik
Cdc42ep3	0	2.39794	0.955	0.352	0	6	Cdc42ep3
Calm11	0	2.3858	1	0.847	0	6	Calm1
Lyar2	0	2.36751	1	0.633	0	6	Lyar
1700029P11Rik1	0	2.33878	0.999	0.442	0	6	1700029P11Rik
Tuba3b1	0	2.3128	1	0.559	0	6	Tuba3b
Slc2a31	0	2.30658	0.984	0.383	0	6	Slc2a3
Cox7b22	0	2.28581	1	0.634	0	6	Cox7b2
Cyct1	0	2.23567	0.998	0.523	0	6	Cyct
Rnls1	0	2.19964	0.991	0.38	0	6	Rnls
Mad2l21	0	2.19632	0.996	0.643	0	6	Mad2l2
Nxt11	0	2.17893	0.999	0.491	0	6	Nxt1
Setx1	0	2.12482	0.99	0.544	0	6	Setx
Tmem971	0	2.11749	0.999	0.673	0	6	Tmem97
Acyp12	0	2.11687	1	0.552	0	6	Acyp1
AA4671971	0	2.11109	0.995	0.493	0	6	AA467197
Nkapl2	0	2.10732	0.992	0.5	0	6	Nkapl
1700018B24Rik2	0	2.10352	0.999	0.647	0	6	1700018B24Rik
1700102P08Rik	0	2.07832	0.96	0.394	0	6	1700102P08Rik
Cfap971	0	2.04586	0.996	0.538	0	6	Cfap97
Pbp21	0	2.04396	0.978	0.636	0	6	Pbp2
Smc42	0	2.03042	1	0.7	0	6	Smc4
Spink22	0	2.02174	0.999	0.773	0	6	Spink2
Tuba3a2	0	2.00874	0.999	0.598	0	6	Tuba3a
Ccdc391	0	2.0086	0.991	0.421	0	6	Ccdc39
Cox6b22	0	1.99803	1	0.652	0	6	Cox6b2
Rp91	0	1.9943	0.995	0.646	0	6	Rp9
Dnah81	0	1.98163	0.978	0.506	0	6	Dnah8
Tmbim72	0	1.97417	0.987	0.493	0	6	Tmbim7
1700028J19Rik2	0	1.95491	0.989	0.674	0	6	1700028J19Rik
Clgn2	0	1.95467	1	0.546	0	6	Clgn
Psip12	0	1.95237	0.991	0.497	0	6	Psip1
Ddt1	0	1.9445	0.99	0.499	0	6	Ddt
Rbakdn2	0	1.94253	0.998	0.816	0	6	Rbakdn
Dynlt1f2	0	1.94216	0.999	0.657	0	6	Dynlt1f
Cd3201	0	1.94102	0.968	0.428	0	6	Cd320
Ndufaf31	0	1.93817	0.99	0.611	0	6	Ndufaf3
Nasp3	0	1.93424	1	0.658	0	6	Nasp
Srp142	0	1.92894	1	0.726	0	6	Srp14
Phospho21	0	1.91133	0.981	0.557	0	6	Phospho2
Zpbp22	0	1.90653	0.982	0.484	0	6	Zpbp2
Rasl2-91	0	1.89148	0.942	0.602	0	6	Rasl2-9
Bbof12	0	1.89068	0.996	0.597	0	6	Bbof1
Stpg42	0	1.88206	0.989	0.649	0	6	Stpg4
Gkap12	0	1.88177	0.999	0.674	0	6	Gkap1
Aprt1	0	1.87306	0.993	0.578	0	6	Aprt
Bcap291	0	1.8685	0.997	0.689	0	6	Bcap29
Fyttd12	0	1.86159	0.999	0.665	0	6	Fyttd1
Hormad11	0	1.85751	0.976	0.583	0	6	Hormad1
Nol82	0	1.85498	0.993	0.565	0	6	Nol8
Ccdc381	0	1.84449	0.957	0.616	0	6	Ccdc38
Cks21	0	1.84139	0.891	0.383	0	6	Cks2
2810025M15Rik1	0	1.83877	0.987	0.529	0	6	2810025M15Rik
Hspa22	0	1.83664	1	0.521	0	6	Hspa2
Mllt101	0	1.83599	0.872	0.464	0	6	Mllt10
Ankrd54	0	1.82112	0.946	0.444	0	6	Ankrd54
Gm6653	0	1.80778	0.885	0.307	0	6	Gm6653
Cklf2	0	1.80548	0.997	0.608	0	6	Cklf
Cabcoco11	0	1.78782	0.984	0.408	0	6	Cabcoco1
Aurka1	0	1.77901	0.945	0.37	0	6	Aurka
1110004E09Rik1	0	1.76995	0.991	0.592	0	6	1110004E09Rik
Shcbp1l1	0	1.76915	0.967	0.394	0	6	Shcbp1l
Gm34482	0	1.7605	1	0.625	0	6	Gm3448
Tbpl12	0	1.74482	0.99	0.56	0	6	Tbpl1
Catsperz2	0	1.73484	0.99	0.641	0	6	Catsperz
Cenpv2	0	1.73049	0.999	0.669	0	6	Cenpv
Psma81	0	1.7294	0.874	0.373	0	6	Psma8
Tomm222	0	1.72679	0.999	0.698	0	6	Tomm22
Gpr1601	0	1.72492	0.957	0.427	0	6	Gpr160
Arl6ip11	0	1.7195	0.983	0.636	0	6	Arl6ip1
BC049730	0	1.71465	0.785	0.275	0	6	BC049730
AC163295.21	0	1.7116	0.975	0.43	0	6	AC163295.2
Nipbl2	0	1.70968	0.99	0.647	0	6	Nipbl
1700010I14Rik2	0	1.70898	0.996	0.558	0	6	1700010I14Rik
Hsp90aa12	0	1.70763	1	0.848	0	6	Hsp90aa1
Eif1b1	0	1.70053	0.998	0.743	0	6	Eif1b
Dynlt1a2	0	1.69491	0.997	0.555	0	6	Dynlt1a
Ankar1	0	1.6916	0.935	0.368	0	6	Ankar
Dmrtb12	0	1.69082	0.969	0.655	0	6	Dmrtb1
Rnf322	0	1.6901	0.997	0.559	0	6	Rnf32
Nubp21	0	1.68458	0.937	0.42	0	6	Nubp2
Ggnbp12	0	1.68419	0.989	0.518	0	6	Ggnbp1
Zmynd101	0	1.68344	0.954	0.349	0	6	Zmynd10
Dnah141	0	1.67794	0.948	0.449	0	6	Dnah14
Wfdc15a2	0	1.66552	0.989	0.535	0	6	Wfdc15a
Fam118b1	0	1.65748	0.954	0.475	0	6	Fam118b
Pbk1	0	1.6446	0.959	0.409	0	6	Pbk
Pabpc12	0	1.64418	1	0.836	0	6	Pabpc1
Ddx252	0	1.64027	0.999	0.7	0	6	Ddx25
Spag62	0	1.63563	0.981	0.516	0	6	Spag6
H2afz2	0	1.62816	0.987	0.57	0	6	H2afz
Ccdc1132	0	1.62789	0.989	0.507	0	6	Ccdc113
Arl32	0	1.62552	1	0.643	0	6	Arl3
Larp72	0	1.62436	0.999	0.663	0	6	Larp7
Gm206211	0	1.6195	0.915	0.315	0	6	Gm20621
Grtp11	0	1.6181	0.946	0.489	0	6	Grtp1
Ppp3r22	0	1.60277	0.981	0.765	0	6	Ppp3r2
Rpl39l2	0	1.60025	1	0.792	0	6	Rpl39l
Gm27622	0	1.59922	0.984	0.627	0	6	Gm2762
Supt202	0	1.59718	0.993	0.577	0	6	Supt20
Ppp3ca1	0	1.59396	0.975	0.553	0	6	Ppp3ca
Ptges32	0	1.59279	0.999	0.681	0	6	Ptges3
Slc9b12	0	1.5927	0.992	0.504	0	6	Slc9b1
Hagh2	0	1.58851	0.998	0.547	0	6	Hagh
Sycp21	0	1.57864	0.971	0.517	0	6	Sycp2
1700026J12Rik1	0	1.57795	0.897	0.377	0	6	1700026J12Rik
Adam22	0	1.57485	0.984	0.522	0	6	Adam2
Prps1l12	0	1.57279	0.981	0.581	0	6	Prps1l1
Eid32	0	1.57184	0.982	0.516	0	6	Eid3
Ppp1r27	0	1.56091	0.847	0.15	0	6	Ppp1r27
Chrac12	0	1.54403	0.982	0.576	0	6	Chrac1
Art31	0	1.54335	0.971	0.465	0	6	Art3
Cfap362	0	1.5396	0.999	0.627	0	6	Cfap36
Nlrp142	0	1.53953	0.948	0.502	0	6	Nlrp14
Vdac22	0	1.53796	1	0.691	0	6	Vdac2
AC163295.12	0	1.53662	0.957	0.481	0	6	AC163295.1
Spdya1	0	1.52541	0.969	0.491	0	6	Spdya
Nop101	0	1.52419	1	0.735	0	6	Nop10
Prok2	0	1.52289	0.863	0.247	0	6	Prok2
Ccna11	0	1.52058	0.829	0.391	0	6	Ccna1
1700020D05Rik2	0	1.51655	0.939	0.549	0	6	1700020D05Rik
Morf4l12	0	1.51387	1	0.949	0	6	Morf4l1
Izumo42	0	1.50784	0.919	0.498	0	6	Izumo4
4930544G11Rik2	0	1.5049	0.968	0.484	0	6	4930544G11Rik
Fbp12	0	1.50448	0.993	0.606	0	6	Fbp1
March112	0	1.50344	0.962	0.482	0	6	2022-03-11
1700026D11Rik1	0	1.5008	0.954	0.502	0	6	1700026D11Rik
Atp6ap1l2	0	1.50005	0.96	0.596	0	6	Atp6ap1l
Tchp	0	1.49984	0.918	0.329	0	6	Tchp
Exosc31	0	1.49373	0.924	0.547	0	6	Exosc3
Pabpc22	0	1.4902	0.969	0.592	0	6	Pabpc2
Rexo22	0	1.48901	0.983	0.532	0	6	Rexo2
Pttg11	0	1.48267	0.979	0.575	0	6	Pttg1
Mum11	0	1.48177	0.967	0.442	0	6	Mum1
Cdca81	0	1.47675	0.917	0.478	0	6	Cdca8
Morn52	0	1.47477	0.998	0.605	0	6	Morn5
Eif2s22	0	1.47133	0.999	0.782	0	6	Eif2s2
Mgat4d1	0	1.46253	0.956	0.391	0	6	Mgat4d
Tctex1d22	0	1.46171	1	0.652	0	6	Tctex1d2
Serf12	0	1.46152	1	0.817	0	6	Serf1
Ssna11	0	1.45818	0.897	0.433	0	6	Ssna1
1700001G11Rik2	0	1.45766	0.957	0.47	0	6	1700001G11Rik
Ccdc1782	0	1.45479	0.871	0.524	0	6	Ccdc178
4931417E11Rik2	0	1.45027	0.945	0.519	0	6	4931417E11Rik
Med282	0	1.43834	0.998	0.684	0	6	Med28
Selenos1	0	1.43681	0.999	0.7	0	6	Selenos
Ift461	0	1.43594	0.939	0.484	0	6	Ift46
Mzt22	0	1.43577	0.957	0.463	0	6	Mzt2
4930444F02Rik1	0	1.4289	0.909	0.372	0	6	4930444F02Rik
Ube2t1	0	1.4265	0.904	0.354	0	6	Ube2t
Srp92	0	1.42196	0.999	0.757	0	6	Srp9
Insl62	0	1.42053	0.989	0.704	0	6	Insl6
Ndufc12	0	1.41465	0.999	0.822	0	6	Ndufc1
1700108J01Rik2	0	1.4145	0.979	0.518	0	6	1700108J01Rik
Ran1	0	1.4132	1	0.941	0	6	Ran
Amn12	0	1.40633	0.991	0.535	0	6	Amn1
Cetn32	0	1.40547	0.988	0.651	0	6	Cetn3
1810049I09Rik1	0	1.40419	0.917	0.393	0	6	1810049I09Rik
Snrpc2	0	1.40341	0.988	0.644	0	6	Snrpc
Elp51	0	1.40096	0.956	0.547	0	6	Elp5
Rnf72	0	1.39768	0.993	0.71	0	6	Rnf7
Ndufb52	0	1.39208	0.998	0.726	0	6	Ndufb5
Slc22a211	0	1.38843	0.856	0.389	0	6	Slc22a21
Gk22	0	1.3879	0.979	0.539	0	6	Gk2
Uchl33	0	1.38335	0.996	0.66	0	6	Uchl3
Pcbp31	0	1.38161	0.946	0.438	0	6	Pcbp3
Gmps2	0	1.37881	0.991	0.699	0	6	Gmps
Nmnat32	0	1.37698	0.967	0.69	0	6	Nmnat3
Pom121l122	0	1.36979	0.951	0.469	0	6	Pom121l12
Hsbp12	0	1.36483	1	0.955	0	6	Hsbp1
Xrcc41	0	1.36468	0.945	0.392	0	6	Xrcc4
Vit1	0	1.36106	0.918	0.43	0	6	Vit
Ttc41	0	1.36056	0.94	0.506	0	6	Ttc4
Mphosph81	0	1.3563	0.931	0.566	0	6	Mphosph8
Senp22	0	1.3525	0.951	0.535	0	6	Senp2
Itgb3bp2	0	1.34797	0.992	0.69	0	6	Itgb3bp
Ccpg1os2	0	1.34629	0.995	0.562	0	6	Ccpg1os
Wbp21	0	1.34342	0.971	0.457	0	6	Wbp2
Gm74441	0	1.342	0.879	0.456	0	6	Gm7444
Krcc11	0	1.34018	0.974	0.569	0	6	Krcc1
Erh2	0	1.33802	0.993	0.732	0	6	Erh
Myl102	0	1.33746	0.955	0.495	0	6	Myl10
Mns12	0	1.33247	0.983	0.602	0	6	Mns1
Dnah121	0	1.33223	0.899	0.355	0	6	Dnah12
Ttc30a21	0	1.33152	0.938	0.43	0	6	Ttc30a2
1700029M20Rik1	0	1.32265	0.93	0.441	0	6	1700029M20Rik
Hdgfl11	0	1.3143	0.928	0.39	0	6	Hdgfl1
Slco6c12	0	1.31267	0.941	0.379	0	6	Slco6c1
Atp6v1g11	0	1.31196	0.992	0.728	0	6	Atp6v1g1
4933416C03Rik1	0	1.31142	0.939	0.345	0	6	4933416C03Rik
Cog61	0	1.31136	0.94	0.407	0	6	Cog6
4930455B14Rik2	0	1.3084	0.945	0.409	0	6	4930455B14Rik
Pdzd91	0	1.3002	0.896	0.462	0	6	Pdzd9
Timm8b2	0	1.29991	0.999	0.798	0	6	Timm8b
Actg12	0	1.29751	0.993	0.698	0	6	Actg1
Gtf2h11	0	1.29434	0.941	0.459	0	6	Gtf2h1
Chchd72	0	1.2868	0.958	0.581	0	6	Chchd7
Nek2	0	1.28611	0.912	0.277	0	6	Nek2
Cisd12	0	1.28574	0.962	0.628	0	6	Cisd1
Prc11	0	1.28426	0.895	0.403	0	6	Prc1
Ropn1l2	0	1.28322	1	0.831	0	6	Ropn1l
Atp6v1d2	0	1.28173	0.966	0.557	0	6	Atp6v1d
Als2cr122	0	1.28	0.983	0.538	0	6	Als2cr12
Ccdc832	0	1.27815	0.897	0.479	0	6	Ccdc83
Mif4gd1	0	1.27645	0.914	0.413	0	6	Mif4gd
Sprtn	0	1.27542	0.892	0.308	0	6	Sprtn
Pxt11	0	1.27508	0.897	0.265	0	6	Pxt1
Cdc202	0	1.26822	0.933	0.318	0	6	Cdc20
Glipr1l2	0	1.26529	0.871	0.19	0	6	Glipr1l2
Ccdc1721	0	1.26529	0.907	0.471	0	6	Ccdc172
Spesp12	0	1.26255	0.987	0.496	0	6	Spesp1
Galntl62	0	1.26142	0.814	0.441	0	6	Galntl6
Tbca2	0	1.26035	0.996	0.691	0	6	Tbca
1700019A02Rik2	0	1.25833	0.996	0.612	0	6	1700019A02Rik
Pcbp1	0	1.25371	0.878	0.386	0	6	Pcbp1
6430531B16Rik1	0	1.25304	0.893	0.314	0	6	6430531B16Rik
Sycp31	0	1.24655	0.96	0.516	0	6	Sycp3
Iqcg1	0	1.24127	0.932	0.44	0	6	Iqcg
Birc52	0	1.2395	0.937	0.536	0	6	Birc5
Chchd12	0	1.23523	0.946	0.548	0	6	Chchd1
1700003I22Rik2	0	1.23366	0.92	0.623	0	6	1700003I22Rik
Smc61	0	1.22702	0.986	0.712	0	6	Smc6
Efcab51	0	1.22162	0.906	0.389	0	6	Efcab5
1700018F24Rik2	0	1.21959	0.941	0.431	0	6	1700018F24Rik
Tra2b1	0	1.21905	0.96	0.582	0	6	Tra2b
Rnf166	0	1.21547	0.842	0.337	0	6	Rnf166
Coprs1	0	1.21546	0.861	0.365	0	6	Coprs
Sdhaf41	0	1.21227	0.963	0.603	0	6	Sdhaf4
Tesmin	0	1.21133	0.772	0.287	0	6	Tesmin
Spag11	0	1.20974	0.908	0.408	0	6	Spag1
Diablo	0	1.20829	0.903	0.322	0	6	Diablo
Rfc12	0	1.19885	0.943	0.591	0	6	Rfc1
Ccp1101	0	1.18871	0.838	0.39	0	6	Ccp110
Cfap701	0	1.1878	0.889	0.34	0	6	Cfap70
Morc2b2	0	1.18062	0.942	0.411	0	6	Morc2b
Thoc7	0	1.17056	0.87	0.311	0	6	Thoc7
Pcgf6	0	1.17005	0.817	0.245	0	6	Pcgf6
Ccdc342	0	1.16921	0.942	0.608	0	6	Ccdc34
Stmn11	0	1.15623	0.948	0.546	0	6	Stmn1
AC113204.12	0	1.15534	0.924	0.513	0	6	AC113204.1
4930522O17Rik1	0	1.155	0.838	0.37	0	6	4930522O17Rik
Wdr631	0	1.14396	0.879	0.289	0	6	Wdr63
Dynlrb22	0	1.13721	0.985	0.486	0	6	Dynlrb2
2410006H16Rik1	0	1.13521	0.904	0.501	0	6	2410006H16Rik
Piwil1	0	1.13436	0.723	0.195	0	6	Piwil1
Znhit31	0	1.13201	0.858	0.35	0	6	Znhit3
1700063H04Rik1	0	1.12613	0.894	0.432	0	6	1700063H04Rik
Bub31	0	1.12561	0.932	0.362	0	6	Bub3
Mrgbp1	0	1.11478	0.811	0.296	0	6	Mrgbp
Lamtor51	0	1.11364	0.933	0.518	0	6	Lamtor5
Speer21	0	1.11256	0.845	0.313	0	6	Speer2
4933427E11Rik1	0	1.11104	0.812	0.302	0	6	4933427E11Rik
Vmn1r1811	0	1.11102	0.879	0.451	0	6	Vmn1r181
[truncated: 2,751 more rows]
